# Supplementary material for: Defining skin aging and its risk factors: a systematic review and meta-analysis
Source: Sci Rep. 2021 Nov 11;11:22075. doi: 10.1038/s41598-021-01573-z (PMC8586245; doi:10.1038/s41598-021-01573-z)
Supplement: Supplementary file 1 — Supplementary Information 1. [file 41598_2021_1573_MOESM1_ESM.xlsx]

## Sheet: associations
n	outcome (facial unless indicated otherwise)	exposure	comparison/associated factor	effect size/finding(s)	study
80	wrinkling	smoking status	smokers vs non-smokers	mean wrinkle score of smokers were significantly higher than that of non-smokers (p<0.01)	Aizen & Gilhar, 2001
195	pigmentation	age	increase	S (p<0.001)	Akiba et al., 1999
195	wrinkling	age	increase	S (p<0.001)	Akiba et al., 1999
195	pigmentation	gender	female vs male	S (p=0.012)	Akiba et al., 1999
195	wrinkling (decrease)	gender	female vs male	S (p=0.004)	Akiba et al., 1999
195	pigmentation	location	akita, females	linear regression B: 0.65, SE: 0.36	Akiba et al., 1999
195	pigmentation	location	akita, males	linear regression B: 0.43, SE: 0.19	Akiba et al., 1999
195	pigmentation	location	kagoshima, females	linear regression B: 1.38, SE: 0.31	Akiba et al., 1999
195	pigmentation	location	kagoshima, males	linear regression B: 0.8, SE: 0.31	Akiba et al., 1999
195	wrinkling	location	akita, females	linear regression B: -4.96, SE: 3.93	Akiba et al., 1999
195	wrinkling	location	akita, males	linear regression B: -7.6, SE: 3	Akiba et al., 1999
195	wrinkling	location	kagoshima, females	linear regression B: -5.38, SE: 4.27	Akiba et al., 1999
195	wrinkling	location	kagoshima, males	linear regression B: -2.6, SE: 3.3	Akiba et al., 1999
195	pigmentation	menopausal status	menopausal	S (p=0.014)	Akiba et al., 1999
195	wrinkling	menopausal status	menopausal	NS	Akiba et al., 1999
650	wrinkling	smoking status	na	NS	Allen et al., 1973
650	wrinkling	sun exposure	na	NS	Allen et al., 1973
802	pigmentation	alcohol consumption	current vs never, females	adjusted means difference: 0.17, 95% CI: -0.58, 0.91	Asakura et al., 2009
802	pigmentation	alcohol consumption	current vs never, males	adjusted means difference: 0.82, 95% CI: 0.14, 1.49	Asakura et al., 2009
802	pigmentation	alcohol consumption	former vs never, males	adjusted means difference: 0.43, 95% CI: -0.79, 1.64	Asakura et al., 2009
802	pores	alcohol consumption	current vs never, females	adjusted means difference: 0.11, 95% CI: -0.26, 0.48	Asakura et al., 2009
802	pores	alcohol consumption	current vs never, males	adjusted means difference: 0.25, 95% CI: -0.04, 0.54	Asakura et al., 2009
802	pores	alcohol consumption	former vs never, males	adjusted means difference: 0.1, 95% CI: -0.43, 0.62	Asakura et al., 2009
802	texture	alcohol consumption	current vs never, females	adjusted means difference: 0.2, 95% CI: -0.10, 0.51	Asakura et al., 2009
802	texture	alcohol consumption	current vs never, females	adjusted means difference: -5.22, 95% CI: -36.89, 42.33	Asakura et al., 2009
802	texture	alcohol consumption	current vs never, males	adjusted means difference: 0.09, 95% CI: -0.21, 0.39	Asakura et al., 2009
802	texture	alcohol consumption	former vs never, males	adjusted means difference: 0.12, 95% CI: -0.42, 0.66	Asakura et al., 2009
802	wrinkling	alcohol consumption	current vs never, males	adjusted means difference: 4.54, 95% CI: -29.44, 54.89	Asakura et al., 2009
802	wrinkling	alcohol consumption	former vs never, males	adjusted means difference: 49.62, 95% CI: -26.05, 202.72	Asakura et al., 2009
802	pigmentation	cosmetic use	yes vs no, females	adjusted means difference: -0.52, 95% CI: -1.03, 0.00	Asakura et al., 2009
802	pigmentation	cosmetic use	yes vs no, males	adjusted means difference: -2.14, 95% CI: -3.72, -0.55	Asakura et al., 2009
802	pores	cosmetic use	yes vs no, females	adjusted means difference: -0.29, 95% CI: -0.55, -0.04	Asakura et al., 2009
802	pores	cosmetic use	yes vs no, males	adjusted means difference: -0.66, 95% CI: -1.34, 0.02	Asakura et al., 2009
802	texture	cosmetic use	yes vs no, females	adjusted means difference: -0.22, 95% CI: -0.43, -0.01	Asakura et al., 2009
802	texture	cosmetic use	yes vs no, females	adjusted means difference: 6.06, 95% CI: -19.72, 40.11	Asakura et al., 2009
802	texture	cosmetic use	yes vs no, males	adjusted means difference: -0.75, 95% CI: -1.45, -0.05	Asakura et al., 2009
802	wrinkling	cosmetic use	yes vs no, males	adjusted means difference: -48.75, 95% CI: -79.52, 28.20	Asakura et al., 2009
802	pigmentation	education level	high school or higher vs elementary or junior high school, females	adjusted means difference: -0.69, 95% CI: -1.29, -0.09	Asakura et al., 2009
802	pigmentation	education level	high school or higher vs elementary or junior high school, males	adjusted means difference: 0.32, 95% CI: -0.41, 1.06	Asakura et al., 2009
802	pores	education level	high school or higher vs elementary or junior high school, females	adjusted means difference: -0.08, 95% CI: -0.37, 0.22	Asakura et al., 2009
802	pores	education level	high school or higher vs elementary or junior high school, males	adjusted means difference: 0.15, 95% CI: -0.17, 0.46	Asakura et al., 2009
802	texture	education level	high school or higher vs elementary or junior high school, females	adjusted means difference: -0.21, 95% CI: -0.46, 0.04	Asakura et al., 2009
802	texture	education level	high school or higher vs elementary or junior high school, females	adjusted means difference: 20.4, 95% CI: -13.29, 67.18	Asakura et al., 2009
802	texture	education level	high school or higher vs elementary or junior high school, males	adjusted means difference: 0.09, 95% CI: -0.24, 0.41	Asakura et al., 2009
802	wrinkling	education level	high school or higher vs elementary or junior high school, males	adjusted means difference: -34.81, 95% CI: -57.43, -0.15	Asakura et al., 2009
802	pigmentation	marital status	other vs married, females	adjusted means difference: -0.01, 95% CI: -0.53, 0.50	Asakura et al., 2009
802	pigmentation	marital status	other vs married, males	adjusted means difference: 0.54, 95% CI: -0.33, 1.41	Asakura et al., 2009
802	pores	marital status	other vs married, females	adjusted means difference: 0.19, 95% CI: -0.07, 0.45	Asakura et al., 2009
802	pores	marital status	other vs married, males	adjusted means difference: -0.15, 95% CI: 0.11, 0.76	Asakura et al., 2009
802	texture	marital status	other vs married, females	adjusted means difference: 0.07, 95% CI: -0.14, 0.28	Asakura et al., 2009
802	texture	marital status	other vs married, females	adjusted means difference: 2.26, 95% CI: -22.92, 35.65	Asakura et al., 2009
802	texture	marital status	other vs married, males	adjusted means difference: -0.11, 95% CI: -0.49, 0.28	Asakura et al., 2009
802	wrinkling	marital status	other vs married, males	adjusted means difference: 12.02, 95% CI: -32.30, 85.35	Asakura et al., 2009
802	pigmentation	smoking status	current vs never, females	adjusted means difference: 0.59, 95% CI: -0.79, 1.97	Asakura et al., 2009
802	pigmentation	smoking status	current vs never, males	adjusted means difference: 1.34, 95% CI: 0.58, 2.09	Asakura et al., 2009
802	pigmentation	smoking status	former vs never, males	adjusted means difference: 0.04, 95% CI: -0.84, 0.92	Asakura et al., 2009
802	pores	smoking status	current vs never, females	adjusted means difference: 0.88, 95% CI: 0.20, 1.56	Asakura et al., 2009
802	pores	smoking status	current vs never, males	adjusted means difference: 0.43, 95% CI: 0.11, 0.76	Asakura et al., 2009
802	pores	smoking status	former vs never, males	adjusted means difference: 0.2, 95% CI: -0.17, 0.58	Asakura et al., 2009
802	texture	smoking status	current vs never, females	adjusted means difference: 0.86, 95% CI: 0.29, 1.42	Asakura et al., 2009
802	texture	smoking status	current vs never, females	adjusted means difference: 26.64, 95% CI: -40.34, 168.79	Asakura et al., 2009
802	texture	smoking status	current vs never, males	adjusted means difference: 0.46, 95% CI: 0.13, 0.80	Asakura et al., 2009
802	texture	smoking status	former vs never, males	adjusted means difference: 0.33, 95% CI: -0.06, 0.72	Asakura et al., 2009
802	wrinkling	smoking status	current vs never, males	adjusted means difference: 6.23, 95% CI: -31.36, 64.42	Asakura et al., 2009
802	wrinkling	smoking status	former vs never, males	adjusted means difference: -24.93, 95% CI: -54.82, 24.74	Asakura et al., 2009
802	pigmentation	sun exposure	occupational, females	adjusted means difference: 0.16, 95% CI: -0.35, 0.66	Asakura et al., 2009
802	pigmentation	sun exposure	occupational, males	adjusted means difference: -0.51, 95% CI: -1.17, 0.15	Asakura et al., 2009
802	pores	sun exposure	occupational, females	adjusted means difference: 0.01, 95% CI: -0.24, 0.26	Asakura et al., 2009
802	pores	sun exposure	occupational, males	adjusted means difference: -0.01, 95% CI: -0.30, 0.27	Asakura et al., 2009
802	texture	sun exposure	occupational, females	adjusted means difference: 0.02, 95% CI: -0.19, 0.23	Asakura et al., 2009
802	texture	sun exposure	occupational, males	adjusted means difference: -0.04, 95% CI: -0.33, 0.25	Asakura et al., 2009
802	wrinkling	sun exposure	occupational, females	adjusted means difference: 19.76, 95% CI: -9.02, 57.65	Asakura et al., 2009
802	wrinkling	sun exposure	occupational, males	adjusted means difference: -8.62, 95% CI: -37.65, 33.91	Asakura et al., 2009
272	ephelides	age	>=44y vs <44y	OR: 0.88, 95% CI: 0.54-1.45	Bastiaens et al., 1999
272	lentigines	age	>=44y vs <44y	OR: 2.07, 95% CI: 1.16-3.67	Bastiaens et al., 1999
272	ephelides	eye colour	hazel/green/blue vs brown	OR: 1.21, 95% CI: 0.60-2.43	Bastiaens et al., 1999
272	lentigines	eye colour	hazel/green/blue vs brown	OR: 1.81, 95% CI: 0.88-3.74	Bastiaens et al., 1999
272	ephelides	gender	male vs female	OR: 0.48, 95% CI: 0.29-0.78	Bastiaens et al., 1999
272	lentigines	gender	male vs female	OR: 1.52, 95% CI: 0.86-2.69	Bastiaens et al., 1999
272	ephelides	skin type	burn (then tan/never tan) vs tan (never burn/sometimes burn)	OR: 1.91, 95% CI: 1.15-3.15	Bastiaens et al., 1999
272	lentigines	skin type	burn (then tan/never tan) vs tan (never burn/sometimes burn)	OR: 0.89, 95% CI: 0.50-1.57	Bastiaens et al., 1999
272	ephelides	hair colour	blond/red vs black/brown	OR: 0.89, 95% CI: 0.49-1.64	Bastiaens et al., 1999
272	lentigines	hair colour	blond/red vs black/brown	OR: 1.21, 95% CI: 0.62-2.38	Bastiaens et al., 1999
961	ephelides	age	increase (year)	S (p<0.0001)	Bastiaens et al., 2004
961	lentigines	age	increase (year)	S (p<0.0001)	Bastiaens et al., 2004
961	ephelides	gender	male	S (p<0.0001)	Bastiaens et al., 2004
961	lentigines	gender	male	S (p=0.0005)	Bastiaens et al., 2004
961	ephelides	skin type	na	S (p<0.0001)	Bastiaens et al., 2004
961	lentigines	skin type	na	NS	Bastiaens et al., 2004
961	ephelides	sunburn	any history vs no history, before 20y	NS	Bastiaens et al., 2004
961	ephelides	sunburn	increase, number before 20y	NS	Bastiaens et al., 2004
961	lentigines	sunburn	any history vs no history, before 20y	NS	Bastiaens et al., 2004
961	lentigines	sunburn	increase, number before 20y	NS	Bastiaens et al., 2004
961	ephelides	sun exposure	increase (h/y)	S (p=0.01)	Bastiaens et al., 2004
961	ephelides	sun exposure	increase (lifetime h)	S (p<0.0001)	Bastiaens et al., 2004
961	lentigines	sun exposure	increase (h/y)	NS	Bastiaens et al., 2004
961	lentigines	sun exposure	increase (lifetime h)	S (p<0.0001)	Bastiaens et al., 2004
961	ephelides	hair colour	at age 20y	S (p<0.0001)	Bastiaens et al., 2004
961	lentigines	hair colour	at age 20y	NS	Bastiaens et al., 2004
195	skin surface microtopography	age	increase (year)	OR: 1.15, 95% CI: 1.10-1.20	Battistutta et al., 2006
195	skin surface microtopography	BMI	increase (kg/m2)	OR: 1, 95% CI: 0.9-1.13	Battistutta et al., 2006
195	skin surface microtopography	gender	male vs female	OR: 2.9, 95% CI: 1.4-6.3	Battistutta et al., 2006
195	skin surface microtopography	skin type	always burns vs tan only	OR: 4.90, 95% CI: 0.96-24.9	Battistutta et al., 2006
195	skin surface microtopography	skin type	burn then tan vs tan only	OR: 3.90, 95% CI: 0.87-17.70	Battistutta et al., 2006
195	skin surface microtopography	smoking status	current smoker vs non-smoker	OR: 2.6, 95% CI: 0.73-9.5	Battistutta et al., 2006
195	skin surface microtopography	smoking status	ex-smoker vs non-smoker	OR: 1.3, 95% CI: 0.5-3.7	Battistutta et al., 2006
195	skin surface microtopography	sun exposure	occupational, mainly outdoors vs mainly indoors	OR: 3.3, 95% CI: 1.2-9.1	Battistutta et al., 2006
195	skin surface microtopography	sun exposure	occupational, outdoors and indoors vs mainly indoors	OR: 1.7, 95% CI: 0.8-3.7	Battistutta et al., 2006
195	skin surface microtopography	skin colour	fair vs olive	OR: 0.83, 95% CI: 0.16-4.20	Battistutta et al., 2006
195	skin surface microtopography	skin colour	medium vs olive	OR: 0.31, 95% CI: 0.06-1.60	Battistutta et al., 2006
110	wrinkling	age	>50y vs <=50y	OR: 23.529, 95% CI: 7.207-76.821	Bhatt et al., 2019
110	wrinkling	education level	educated vs uneducated	OR: 0.259, 95% CI: 0.109-0.62	Bhatt et al., 2019
110	wrinkling	gender	male vs female	OR: 1.414, 95% CI: 0.652-3.068	Bhatt et al., 2019
110	wrinkling	socioeconomic status	mid/lower vs upper	OR: 1.935, 95% CI: 0.372-10.067	Bhatt et al., 2019
110	wrinkling	sun exposure	>1h/d vs <1h/d	OR: 2.478, 95% CI: 1.093-5.62	Bhatt et al., 2019
110	wrinkling	sunscreen use	yes vs no	OR: 0.396, 95% CI: 0.168-0.932	Bhatt et al., 2019
110	wrinkling	ethnicity	Mongolian vs Caucasian	OR: 1.014, 95% CI: 0.468-2.196	Bhatt et al., 2019
1474	photoaging	age	increase	OR: 0.39, p-value: <0.001	Buendía-Eisman et al., 2020
1474	photoaging	cosmetic use	yes vs no	OR: 0.93, p-value: 0.015	Buendía-Eisman et al., 2020
1474	photoaging	smoking status	smoker vs non-smoker	OR: 1.36, p-value: <0.001	Buendía-Eisman et al., 2020
1474	photoaging	sunscreen use	yes vs no	OR: 0.84, p-value: 0.016	Buendía-Eisman et al., 2020
730	wrinkling	age	45-49y vs 40-44y	RR: 2.2, 95% CI: 1.6-4.5	Castelo-Branco et al., 1998
730	wrinkling	age	50-54y vs 40-44y	RR: 3.1, 95% CI: 2.5-6.0	Castelo-Branco et al., 1998
730	wrinkling	age	55-60y vs 40-44y	RR: 4.2, 95% CI: 2.2-7.1	Castelo-Branco et al., 1998
730	wrinkling	alcohol consumption	<20g/d vs non-drinker	RR: 0.87, 95% CI: 0.67-1.75	Castelo-Branco et al., 1998
730	wrinkling	alcohol consumption	>40g/d vs non-drinker	RR: 1.35, 95% CI: 1.12-2.97	Castelo-Branco et al., 1998
730	wrinkling	alcohol consumption	20-40g/d vs non-drinker	RR: 1.2, 95% CI: 0.77-1.99	Castelo-Branco et al., 1998
730	wrinkling	BMI	increase	r=-0.432, P<0.05	Castelo-Branco et al., 1998
730	wrinkling	HRT use	na	linear regression B: -4.37, SE: 1.10	Castelo-Branco et al., 1998
730	wrinkling	smoking exposure	<5py vs non-smoker	RR: 0.89, 95% CI: 0.77-1.04	Castelo-Branco et al., 1998
730	wrinkling	smoking exposure	>20 vs non-smoker	RR: 1.44, 95% CI: 1.17-1.79	Castelo-Branco et al., 1998
730	wrinkling	smoking exposure	10-20py vs non-smoker	RR: 1.27, 95% CI: 1.06-1.53	Castelo-Branco et al., 1998
730	wrinkling	smoking exposure	5-10py vs non-smoker	RR: 1.14, 95% CI: 0.92-1.42	Castelo-Branco et al., 1998
730	wrinkling	smoking exposure	na	linear regression B: 0.99, SE: 0.08	Castelo-Branco et al., 1998
730	wrinkling	smoking status	current smoker vs never smoker	RR: 1.09, 95% CI: 0.95-1.25	Castelo-Branco et al., 1998
730	wrinkling	smoking status	current vs former smoker	RR: 1.42, 95% CI: 1-2.04	Castelo-Branco et al., 1998
730	wrinkling	smoking status	current vs never-smoker	RR: 2.57, 95% CI: 1.83-3.6	Castelo-Branco et al., 1998
730	wrinkling	smoking status	former smokern vs never-smoker	RR: 1.48, 95% CI: 1.21-1.8	Castelo-Branco et al., 1998
730	wrinkling	smoking status	na	linear regression B: -2.33, SE: 1.07	Castelo-Branco et al., 1998
730	wrinkling	sun exposure	>4 h/d vs <2 h/d	RR: 2.26, 95% CI: 1.70-4.24	Castelo-Branco et al., 1998
730	wrinkling	sun exposure	2-4 h/d vs <2 h/d	RR: 1.72, 95% CI: 0.87-3.19	Castelo-Branco et al., 1998
730	wrinkling	age	increase	linear regression B: 1.15, SE: 0.09	Castelo-Branco et al., 1998
143	wrinkling	age	increase	r=0.65, p<0.0001	Chien et al., 2016
143	wrinkling	contraceptive use	years used	r=-0.19, p=0.1365	Chien et al., 2016
143	wrinkling	cosmetic use	years used	r=0.41, p<0.0001	Chien et al., 2016
143	wrinkling	gender	female	spearman's r=-0.24, p=0.0057	Chien et al., 2016
143	wrinkling	HRT use	years used	r=0.19, p=0.2167	Chien et al., 2016
143	wrinkling	medication use	years used	r=0.19, p=0.0259	Chien et al., 2016
143	wrinkling	smoking exposure	increase (years smoked)	r=0.35, p<0.0001	Chien et al., 2016
143	wrinkling	sun exposure	recreational, years	r=0.28, p=0.0013	Chien et al., 2016
143	wrinkling	supplement use	years used	r=0.22, p=0.0105	Chien et al., 2016
143	wrinkling	sunscreen use	years used	r=0.13, p=0.139	Chien et al., 2016
75	photoaging	age	increase	linear regression B: 0.111, p<0.001	Chien et al., 2018
75	photoaging	gender	nr	linear regression B: 0.206, p=0.014	Chien et al., 2018
75	photoaging	sun exposure	increase	linear regression B: -0.388, p=0.063	Chien et al., 2018
407	wrinkling	gender	female vs male	OR: 3.69, 95% CI: 1.74-7.84	Chung et al., 2001
407	wrinkling	smoking exposure	>=30-50py vs 0-0.9py	OR: 2.83, 95% CI: 1.25-6.44	Chung et al., 2001
407	wrinkling	smoking exposure	>=50py vs 0-0.9py	OR: 5.53, 95% CI: 1.96-15.6	Chung et al., 2001
407	wrinkling	smoking exposure	1-29.9py vs 0-0.9py	OR: 1.50, 95% CI: 0.69-3.27	Chung et al., 2001
407	pigmentation	smoking status	na	NS	Chung et al., 2001
407	wrinkling	sun exposure	>=5h/d vs 1-2h/d	OR: 4.85, 95% CI: 2.35-10.17	Chung et al., 2001
407	wrinkling	sun exposure	3-4h/d vs 1-2h/d	OR: 0.84, 95% CI: 0.31-2.24	Chung et al., 2001
3808	dryness	sun exposure	na	S (p<0.001)	Cosgrove et al., 2007
3808	dryness	ethnicity	na	S (p=0.003)	Cosgrove et al., 2007
3808	dryness	age	increase (year)	S (p<0.001)	Cosgrove et al., 2007
3808	thinning	age	increase (year)	S (p<0.001)	Cosgrove et al., 2007
3808	wrinkling	age	increase (year)	S (p<0.001)	Cosgrove et al., 2007
3808	dryness	BMI	increase (kg/m2)	NS	Cosgrove et al., 2007
3808	thinning	BMI	increase (kg/m2)	S (p=0.02)	Cosgrove et al., 2007
3808	wrinkling	BMI	increase (kg/m2)	NS	Cosgrove et al., 2007
3808	dryness	education level	na	S (p<0.001)	Cosgrove et al., 2007
3808	thinning	education level	na	S (p<0.001)	Cosgrove et al., 2007
3808	wrinkling	education level	na	S (p<0.001)	Cosgrove et al., 2007
3808	dryness	family income	na	S (p<0.001)	Cosgrove et al., 2007
3808	thinning	family income	na	S (p<0.001)	Cosgrove et al., 2007
3808	wrinkling	family income	na	S (p<0.001)	Cosgrove et al., 2007
3808	dryness	menopausal status	postmenopausal	S (p<0.001)	Cosgrove et al., 2007
3808	thinning	menopausal status	postmenopausal	S (p<0.001)	Cosgrove et al., 2007
3808	wrinkling	menopausal status	postmenopausal	S (p<0.001)	Cosgrove et al., 2007
3808	dryness	nutritional intake	energy intake (kcal)	S (p<0.001)	Cosgrove et al., 2007
3808	dryness	nutritional intake	linoleic acid intake, per log(1mg/d) increase	OR: 0.75, 95% CI: 0.64-0.88	Cosgrove et al., 2007
3808	dryness	nutritional intake	oleic acid intake, per 6.41mg/d increase	OR: 1.18, 95% CI: 1.05-1.33	Cosgrove et al., 2007
3808	dryness	nutritional intake	saturated fatty acid intake, per 5.80mg/d increase	OR: 0.90, 95% CI: 0.81-0.99	Cosgrove et al., 2007
3808	dryness	nutritional intake	vitamin c intake, per log(1mg/d) increase	OR: 0.93, 95% CI: 0.87-0.99	Cosgrove et al., 2007
3808	thinning	nutritional intake	carbohydrate intake, per 49.15g/d increase	OR: 1.33, 95% CI: 1.06-1.66	Cosgrove et al., 2007
3808	thinning	nutritional intake	energy intake (kcal)	S (p<0.001)	Cosgrove et al., 2007
3808	thinning	nutritional intake	fat intake, per 16.73g/d increase	OR: 1.37, 95% CI: 1.09-1.71	Cosgrove et al., 2007
3808	thinning	nutritional intake	linoleic acid intake, per log(1mg/d) increase	OR: 0.78, 95% CI: 0.65-0.95	Cosgrove et al., 2007
3808	wrinkling	nutritional intake	carbohydrate intake, per 49.15g/d increase	OR: 1.36, 95% CI: 1.14-1.63	Cosgrove et al., 2007
3808	wrinkling	nutritional intake	energy intake (kcal)	S (p<0.001)	Cosgrove et al., 2007
3808	wrinkling	nutritional intake	fat intake, per 16.73g/d increase	OR: 1.28, 95% CI: 1.08-1.53	Cosgrove et al., 2007
3808	wrinkling	nutritional intake	thiamine intake, per 1mg/d increase	OR: 1.31, 95% CI: 1.05-1.63	Cosgrove et al., 2007
3808	wrinkling	nutritional intake	vitamin c intake, per log(1mg/d) increase	OR: 0.89, 95% CI: 0.82-0.96	Cosgrove et al., 2007
3808	dryness	physical activity level	na	S (p<0.001)	Cosgrove et al., 2007
3808	thinning	physical activity level	na	NS	Cosgrove et al., 2007
3808	wrinkling	physical activity level	na	S (p=0.009)	Cosgrove et al., 2007
3808	dryness	supplement use	na	NS	Cosgrove et al., 2007
3808	thinning	supplement use	na	NS	Cosgrove et al., 2007
3808	wrinkling	supplement use	na	NS	Cosgrove et al., 2007
3808	thinning	sun exposure	na	S (p<0.001)	Cosgrove et al., 2007
3808	wrinkling	sun exposure	na	S (p<0.001)	Cosgrove et al., 2007
3808	thinning	ethnicity	na	S (p<0.001)	Cosgrove et al., 2007
3808	wrinkling	ethnicity	na	S (p<0.001)	Cosgrove et al., 2007
1104	wrinkling	age	40-49y vs 30-39y	OR: 1.66, 95% CI: 1.00-2.76 (calculated)	Daniell, 1971
1104	wrinkling	age	50-59y vs 30-39y	OR: 4.59, 95% CI: 2.86-7.37 (calculated)	Daniell, 1971
1104	wrinkling	age	60-69y vs 30-39y	OR: 5.06, 95% CI: 3.04-8.44 (calculated)	Daniell, 1971
1104	wrinkling	gender	male vs female	OR: 1.20, 95% CI: 0.89-1.62 (calculated)	Daniell, 1971
1104	wrinkling	smoking status	smoker vs non-smoker	OR: 4.86, 95% CI: 3.42-6.90 (calculated)	Daniell, 1971
285	lentigines (back)	sun exposure	occupational	OR: 1.8, 95% CI: 0.9-3.6	Derancourt et al., 2007
285	lentigines (back)	sunburn	any history, stratified by age at occurance	S	Derancourt et al., 2007
1877	cutis rhomboidalis nuchae	air pollution	PM2.5 exposure, per 28.93 µg/m3 increase	OR: 1.346, 95% CI: 1.086-1.669	Ding et al., 2017
1877	elastosis	air pollution	PM2.5 exposure, per 28.93 µg/m3 increase	OR: 1.206, 95% CI: 0.962-1.512	Ding et al., 2017
1877	favre-racouchot syndrome	air pollution	PM2.5 exposure, per 28.93 µg/m3 increase	OR: 0.549, 95% CI: 0.228-1.323	Ding et al., 2017
1877	pigmentation (arms)	air pollution	PM2.5 exposure, per 28.93 µg/m3 increase	OR: 1.024, 95% CI: 0.946-1.109	Ding et al., 2017
1877	pigmentation (cheeks)	air pollution	PM2.5 exposure, per 28.93 µg/m3 increase	OR: 1.047, 95% CI: 1.000-1.095	Ding et al., 2017
1877	pigmentation (forehead)	air pollution	PM2.5 exposure, per 28.93 µg/m3 increase	OR: 1.079, 95% CI: 1.017-1.141	Ding et al., 2017
1877	pigmentation (hand dorsum)	air pollution	PM2.5 exposure, per 28.93 µg/m3 increase	OR: 1.048, 95% CI: 0.976-1.126	Ding et al., 2017
1877	sagging (cheeks)	air pollution	PM2.5 exposure, per 28.93 µg/m3 increase	OR: 1.008, 95% CI: 0.982-1.035	Ding et al., 2017
1877	sagging (eyelids)	air pollution	PM2.5 exposure, per 28.93 µg/m3 increase	OR: 1.032, 95% CI: 1.012-1.052	Ding et al., 2017
1877	skin colour (even pigmentation on bottom side of the arms)	air pollution	PM2.5 exposure, per 28.93 µg/m3 increase	OR: 0.940, 95% CI: 0.765-1.155	Ding et al., 2017
1877	telangiectasia	air pollution	PM2.5 exposure, per 28.93 µg/m3 increase	OR: 1.093, 95% CI: 0.874-1.367	Ding et al., 2017
1877	wrinkling (crow’s feet)	air pollution	PM2.5 exposure, per 28.93 µg/m3 increase	OR: 1.025, 95% CI: 0.999-1.052	Ding et al., 2017
1877	wrinkling (forehead)	air pollution	PM2.5 exposure, per 28.93 µg/m3 increase	OR: 1.033, 95% CI: 1.004-1.062	Ding et al., 2017
1877	wrinkling (glabella)	air pollution	PM2.5 exposure, per 28.93 µg/m3 increase	OR: 1.011, 95% CI: 0.976-1.045	Ding et al., 2017
1877	wrinkling (hand dorsum)	air pollution	PM2.5 exposure, per 28.93 µg/m3 increase	OR: 1.400, 95% CI: 1.017-1.927	Ding et al., 2017
1877	wrinkling (nasolabial folds)	air pollution	PM2.5 exposure, per 28.93 µg/m3 increase	OR: 1.011, 95% CI: 0.991-1.031	Ding et al., 2017
1877	wrinkling (under the eyes)	air pollution	PM2.5 exposure, per 28.93 µg/m3 increase	OR: 1.034, 95% CI: 1.004-1.064	Ding et al., 2017
1877	wrinkling (upper lip)	air pollution	PM2.5 exposure, per 28.93 µg/m3 increase	OR: 1.094, 95% CI: 1.049-1.138	Ding et al., 2017
24	pigmentation	age	increase	S	Dobos et al., 2015
3875	dryness	estrogen use	yes vs no	OR: 0.76, 95% CI: 0.60-0.97	Dunn et al., 1997
3875	thinning	estrogen use	yes vs no	OR: 0.91, 95% CI: 0.66-1.25	Dunn et al., 1997
3875	wrinkling	estrogen use	yes vs no	OR: 0.67, 95% CI: 0.44-1.01	Dunn et al., 1997
574	wrinkling	age	>=40y vs 18-40y	OR: 1.09, 95% CI: 1.07-1.11	Ekiz et al., 2012
574	wrinkling	alcohol consumption	yes vs no	OR: 0.81, 95% CI: 0.28-2.30	Ekiz et al., 2012
574	wrinkling	gender	male vs female	OR: 1.82, 95% CI: 1.10-2.90	Ekiz et al., 2012
574	wrinkling	skin phototype	IV vs I-III	OR: 0.94, 95% CI: 0.68-1.20	Ekiz et al., 2012
574	wrinkling	sun exposure	>10 h/w vs <=10 h/w	OR: 1.12, 95% CI: 0.79-1.60	Ekiz et al., 2012
574	wrinkling	sunscreen use	yes vs no	OR: 0.74, 95% CI: 0.24-2.30	Ekiz et al., 2012
530	photoaging	age	50-54y vs 44-49y	OR: 3.66, 95% CI: 1.19-11.25	Elfakir et al., 2010
530	photoaging	age	55-59y vs 44-49y	OR: 5.87, 95% CI: 2.02-17.09	Elfakir et al., 2010
530	photoaging	age	60-64y vs 44-49y	OR: 22.66, 95% CI: 7.7-66.72	Elfakir et al., 2010
530	photoaging	age	65-70y vs 44-49y	OR: 53.24, 95% CI: 17.25-164.32	Elfakir et al., 2010
530	photoaging	BMI	Obese vs Normal	OR: 0.50, 95% CI: 0.23-1.10	Elfakir et al., 2010
530	photoaging	BMI	Overweight vs Normal	OR: 1.13, 95% CI: 0.71-1.80	Elfakir et al., 2010
530	photoaging	eye colour	Light vs Dark	OR: 1.09, 95% CI: 0.71-1.69	Elfakir et al., 2010
530	photoaging	menopausal status	Menopausal with HRT vs Not menopausal	OR: 0.75, 95% CI: 0.35-1.59	Elfakir et al., 2010
530	photoaging	menopausal status	Menopausal without HRT vs Not menopausal	OR: 0.81, 95% CI: 0.35-1.86	Elfakir et al., 2010
530	photoaging	skin phototype	I/II vs III/IV	OR: 1.29, 95% CI: 0.86-1.93	Elfakir et al., 2010
530	photoaging	smoking status	Current smoker vs Non-smoker	OR: 1.53, 95% CI: 0.79-2.97	Elfakir et al., 2010
530	photoaging	smoking status	Former smoker vs Non-smoker	OR: 1.22, 95% CI: 0.78-1.91	Elfakir et al., 2010
530	photoaging	sun exposure	High vs Low/moderate	OR: 1.38, 95% CI: 0.91-2.11	Elfakir et al., 2010
530	photoaging	hair colour	red/blond/light brown vs dark dark brown/black	OR: 1.43, 95% CI: 0.90-2.29	Elfakir et al., 2010
530	photoaging	skin colour	Dark/very dark vs None/slight/light	OR: 1.20, 95% CI: 0.80-1.81	Elfakir et al., 2010
530	photoaging	skin colour	Fair vs Dark	OR: 0.97, 95% CI: 0.61-1.55	Elfakir et al., 2010
20295	elastosis	sun exposure	high exposure	S (p<0.001), Caucasian males and females	Engel et al., 1988
20295	ephelides	sun exposure	high exposure	S (p<0.001), Caucasian males and females	Engel et al., 1988
20295	lentigines	sun exposure	high exposure	S (p<0.01), Caucasian females	Engel et al., 1988
20295	photoaging	sun exposure	high exposure	S, Caucasian males and females, Black males	Engel et al., 1988
20295	pigmentation	sun exposure	high exposure	S	Engel et al., 1988
20295	solar keratosis	sun exposure	high exposure	S (p<0.001), Caucasian males and females	Engel et al., 1988
20295	telangiectasia	sun exposure	high exposure	S (p<0.001), Caucasian males and females	Engel et al., 1988
1136	wrinkling	age	50-59y vs 40-49y, females	OR: 5.3, 95% CI: 2.8-10.0	Ernster et al., 1995
1136	wrinkling	age	50-59y vs 40-49y, males	OR: 4.3, 95% CI: 2.4-7.8	Ernster et al., 1995
1136	wrinkling	age	60-69y vs 40-49y, females	OR: 28.1, 95% CI: 14.5-54.5	Ernster et al., 1995
1136	wrinkling	age	60-69y vs 40-49y, males	OR: 11.4, 95% CI: 6.4-20.4	Ernster et al., 1995
1136	wrinkling	alcohol consumption	<=1 drink/d	NS	Ernster et al., 1995
1136	wrinkling	BMI	middle third vs lower third, females	OR: 0.7, 95% CI: 0.4-1.2	Ernster et al., 1995
1136	wrinkling	BMI	middle third vs lower third, males	OR: 0.6, 95% CI: 0.3-1.2	Ernster et al., 1995
1136	wrinkling	BMI	upper third vs lower third, females	OR: 0.6, 95% CI: 0.3-0.99	Ernster et al., 1995
1136	wrinkling	BMI	upper third vs lower third, males	OR: 0.5, 95% CI: 0.2-0.9	Ernster et al., 1995
1136	wrinkling	smoking exposure	<=10py vs non-smoker, females	OR: 1.2, 95% CI: 0.6-2.4	Ernster et al., 1995
1136	wrinkling	smoking exposure	<=10py vs non-smoker, males	OR: 0.7, 95% CI: 0.3-1.7	Ernster et al., 1995
1136	wrinkling	smoking exposure	>20py vs non-smoker, females	OR: 3.2, 95% CI: 1.8-6.0	Ernster et al., 1995
1136	wrinkling	smoking exposure	>20py vs non-smoker, males	OR: 2.8, 95% CI: 1.4-6.0	Ernster et al., 1995
1136	wrinkling	smoking exposure	11-20py vs non-smoker, females	OR: 2.0, 95% CI: 0.9-4.1	Ernster et al., 1995
1136	wrinkling	smoking exposure	11-20py vs non-smoker, males	OR: 1.1, 95% CI: 0.5-2.7	Ernster et al., 1995
1136	wrinkling	smoking status	current smoker vs non-smoker, females	OR: 3.1, 95% CI: 1.6-5.9	Ernster et al., 1995
1136	wrinkling	smoking status	current smoker vs non-smoker, males	OR: 2.3, 95% CI: 1.2-4.2	Ernster et al., 1995
1136	wrinkling	smoking status	former smoker vs non-smoker, females	OR: 1.8, 95% CI: 1.0-3.1	Ernster et al., 1995
1136	wrinkling	smoking status	former smoker vs non-smoker, males	OR: 0.8, 95% CI: 0.5-1.3	Ernster et al., 1995
1136	wrinkling	sun exposure	>2 h/d vs <1 h/d, females	OR: 2.3, 95% CI: 1.2-4.3	Ernster et al., 1995
1136	wrinkling	sun exposure	1-2 h/d vs <1 h/d, females	OR: 1.5, 95% CI: 0.8-2.5	Ernster et al., 1995
1136	wrinkling	sun exposure	daily, any exposure, males	NS	Ernster et al., 1995
407	wrinkling	gender	female	OR: 3.6	Eun, 2001
407	wrinkling	smoking exposure	30py	OR: 2.8	Eun, 2001
407	wrinkling	smoking exposure	50py	OR: 5.5	Eun, 2001
523	ephelides	sun exposure	overall, High score values vs Low score values	OR: 1.10, 95% CI: 0.71-1.70	Ezzedine et al., 2013
523	ephelides	sun exposure	overall, Medium score values vs Low score values	OR: 1.32, 95% CI: 0.86-2.04	Ezzedine et al., 2013
523	lentigines	sun exposure	overall, High score values vs Low score values	OR: 2.12, 95% CI: 1.36-3.31	Ezzedine et al., 2013
523	lentigines	sun exposure	overall, Medium score values vs Low score values	OR: 1.79, 95% CI: 1.15-2.79	Ezzedine et al., 2013
523	ephelides	age	increase (year)	OR: 0.99, 95% CI: 0.96-1.02	Ezzedine et al., 2013
523	lentigines	age	increase (year)	OR: 1.12, 95% CI: 1.08-1.17	Ezzedine et al., 2013
523	ephelides	BMI	Obese vs Underweight-normal	OR: 1.21, 95% CI: 0.65-2.26	Ezzedine et al., 2013
523	ephelides	BMI	Overweight vs Underweight-normal	OR: 1.13, 95% CI: 0.75-1.70	Ezzedine et al., 2013
523	lentigines	BMI	Obese vs Underweight-normal	OR: 0.66, 95% CI: 0.35-1.25	Ezzedine et al., 2013
523	lentigines	BMI	Overweight vs Underweight-normal	OR: 0.91, 95% CI: 0.60-1.37	Ezzedine et al., 2013
523	ephelides	eye colour	Green/hazel /brown/black vs Blue/grey	OR: 1.30, 95% CI: 0.87-1.93	Ezzedine et al., 2013
523	lentigines	eye colour	Green/hazel/brown/black vs Blue/grey	OR: 1.85, 95% CI: 1.24-2.78	Ezzedine et al., 2013
523	ephelides	HRT use	Current intake vs Never and past intake	OR: 1.24, 95% CI: 0.64-2.44	Ezzedine et al., 2013
523	lentigines	HRT use	Current intake vs Never and past intake	OR: 3.73, 95% CI: 1.51-9.21	Ezzedine et al., 2013
523	ephelides	menopausal status	Non-menopausal vs Menopausal	OR: 1.10, 95% CI: 0.72-1.69	Ezzedine et al., 2013
523	lentigines	menopausal status	Non-menopausal vs Menopausal	OR: 1.51, 95% CI: 0.85-2.69	Ezzedine et al., 2013
523	ephelides	skin colour	Fair vs Dark	OR: 1.66, 95% CI: 1.07-2.57	Ezzedine et al., 2013
523	ephelides	skin colour	Intermediate vs Dark	OR: 0.99, 95% CI: 0.63-1.54	Ezzedine et al., 2013
523	ephelides	skin phototype	I vs IV	OR: 3.00, 95% CI: 1.35-6.69	Ezzedine et al., 2013
523	ephelides	skin phototype	II vs IV	OR: 4.52, 95% CI: 2.38-8.59	Ezzedine et al., 2013
523	ephelides	skin phototype	III vs IV	OR: 2.97, 95% CI: 1.55-5.67	Ezzedine et al., 2013
523	lentigines	skin phototype	II vs I	OR: 2.47, 95% CI: 1.26-4.85	Ezzedine et al., 2013
523	lentigines	skin phototype	III vs I	OR: 4.12, 95% CI: 2.09-8.12	Ezzedine et al., 2013
523	lentigines	skin phototype	IV vs I	OR: 1.74, 95% CI: 0.81-3.74	Ezzedine et al., 2013
523	ephelides	smoking status	Current smoker vs Non-smoker	OR: 1.44, 95% CI: 0.82-2.53	Ezzedine et al., 2013
523	ephelides	smoking status	Former smoker vs Non-smoker	OR: 0.87, 95% CI: 0.59-1.29	Ezzedine et al., 2013
523	lentigines	smoking status	Current smoker vs Non-smoker	OR: 1.13, 95% CI: 0.63-2.03	Ezzedine et al., 2013
523	lentigines	smoking status	Former smoker vs Non-smoker	OR: 0.85, 95% CI: 0.58-1.26	Ezzedine et al., 2013
523	ephelides	sun exposure	occupational, Yes vs No	OR: 1.00, 95% CI: 0.42-2.39	Ezzedine et al., 2013
523	ephelides	sun exposure	recreational, Yes vs no	OR: 1.27, 95% CI: 0.89-1.82	Ezzedine et al., 2013
523	lentigines	sun exposure	occupational, Yes vs No	OR: 1.69, 95% CI: 0.69-4.12	Ezzedine et al., 2013
523	lentigines	sun exposure	recreational, Yes vs no	OR: 1.41, 95% CI: 0.98-2.02	Ezzedine et al., 2013
523	ephelides	hair colour	Blond/red vs Light & dark brown/black	OR: 1.46, 95% CI: 0.96-2.22	Ezzedine et al., 2013
523	lentigines	skin colour	Dark vs Fair	OR: 2.27, 95% CI: 1.26-4.06	Ezzedine et al., 2013
523	lentigines	hair colour	Light brown/dark brown/black vs Blond/red	OR: 1.65, 95% CI: 1.07-2.54	Ezzedine et al., 2013
523	lentigines	skin colour	dark/very dark vs none/slight/light	OR: 1.96, 95% CI: 1.19-3.24	Ezzedine et al., 2013
523	lentigines	skin colour	Intermediate vs Fair	OR: 1.35, 95% CI: 0.78-2.34	Ezzedine et al., 2013
83	pigmentation	seasons	winter vs summer	Winter and summer affects skin aging signs differently. However, findings were restricted to the 6-month study duration.	Flament & Qiu, 2017
83	pores	seasons	winter vs summer	Winter and summer affects skin aging signs differently. However, findings were restricted to the 6-month study duration.	Flament & Qiu, 2017
83	sagging	seasons	winter vs summer	Winter and summer affects skin aging signs differently. However, findings were restricted to the 6-month study duration.	Flament & Qiu, 2017
83	Telangiectasia	seasons	winter vs summer	Winter and summer affects skin aging signs differently. However, findings were restricted to the 6-month study duration.	Flament & Qiu, 2017
83	wrinkling	seasons	winter vs summer	Winter and summer affects skin aging signs differently. However, findings were restricted to the 6-month study duration.	Flament & Qiu, 2017
298	pigmentation	sun exposure	increase	S	Flament et al., 2013
298	sagging	sun exposure	increase	NS	Flament et al., 2013
298	telangiectasia	sun exposure	increase	NS	Flament et al., 2013
298	wrinkling	sun exposure	increase	S	Flament et al., 2013
301	pigmentation	sun exposure	increase	S	Flament et al., 2015
301	pores	sun exposure	increase	NS	Flament et al., 2015
301	sagging	sun exposure	increase	S	Flament et al., 2015
301	wrinkling	sun exposure	increase	S	Flament et al., 2015
204	pigmentation	air pollution	increase (AQI)	S (above 30 years only)	Flament et al., 2018
204	pores	air pollution	increase (AQI)	no apparent association	Flament et al., 2018
204	sagging	air pollution	increase (AQI)	no apparent association	Flament et al., 2018
204	Telangiectasia	air pollution	increase (AQI)	no apparent association	Flament et al., 2018
204	wrinkling	air pollution	increase (AQI)	S (above 30 years only)	Flament et al., 2018
204	perceived age (increase)	air pollution	increase (AQI)	S	Flament et al., 2018
1011	pigmentation	sun exposure	increase	S	Flament et al., 2019a
1011	sagging	sun exposure	increase	S (above 31 years only)	Flament et al., 2019a
1011	telangiectasia	sun exposure	increase	dos not discriminate between high and low sun exposures consistently across age classes	Flament et al., 2019a
1011	wrinkling	sun exposure	increase	S	Flament et al., 2019a
201	pigmentation	air pollution	increase (AQI)	S (20-39 years and above 50 years only)	Flament et al., 2019b
201	Pores	air pollution	increase (AQI)	S (20-49 years only)	Flament et al., 2019b
201	sagging	air pollution	increase (AQI)	S (20-29 years only)	Flament et al., 2019b
201	Telangiectasia	air pollution	increase (AQI)	S (20-29 years and 40-59 years only)	Flament et al., 2019b
201	wrinkling	air pollution	increase (AQI)	S	Flament et al., 2019b
201	perceived age (increase)	air pollution	increase (AQI)	S	Flament et al., 2019b
261	pigmentation	sun exposure	increase	S (above 31 years only)	Flament et al., 2019c
261	pores	sun exposure	increase	no consistent trend across age groups	Flament et al., 2019c
261	sagging	sun exposure	increase	S (above 60 years only)	Flament et al., 2019c
261	telangiectasia	sun exposure	increase	S (31-40 years and above 51 years only)	Flament et al., 2019c
261	wrinkling	sun exposure	increase	S (above 41 years only)	Flament et al., 2019c
1307	skin surface microtopography	age	increase (year)	OR: 1.4, 95% CI: 1.1-1.7	Fritschi & Green, 1995
1307	skin surface microtopography	gender	male vs female	OR: 4.3, 95% CI: 3.3-5.6	Fritschi & Green, 1995
1307	skin surface microtopography	hair colour	blond vs black	OR: 2.0, 95% CI: 1.2-3.3	Fritschi & Green, 1995
1307	skin surface microtopography	hair colour	dark brown vs black	OR: 1.1, 95% CI: 0.7-1.8	Fritschi & Green, 1995
1307	skin surface microtopography	hair colour	light brown vs black	OR: 1.4, 95% CI: 0.9-2.3	Fritschi & Green, 1995
1307	skin surface microtopography	hair colour	red vs black	OR: 5.3, 95% CI: 2.2-12.6	Fritschi & Green, 1995
2013	pigmentation	air pollution	tropospheric O3 exposure	NS	Fuks et al., 2019
2013	wrinkling (coarse)	air pollution	tropospheric O3 exposure	% change: 8.34, 95% CI: 2.01-14.67	Fuks et al., 2019
691	skin surface microtopography	age	>=50y vs 10-30y	OR: 22.3, 95% CI: 11.8-42.3	Gao et al., 2013
691	skin surface microtopography	age	30-50y vs 10-30y	OR: 5.4, 95% CI: 3.4-8.4	Gao et al., 2013
691	skin surface microtopography	alcohol consumption	yes vs no	OR: 0.99, 95% CI: 0.70-1.40	Gao et al., 2013
691	skin surface microtopography	BMI	>=24.0 vs <18.5	OR: 0.4, 95% CI: 0.3-0.7	Gao et al., 2013
691	skin surface microtopography	BMI	18.5-24.0 vs <18.5	OR: 0.70, 95% CI: 0.50-0.97	Gao et al., 2013
691	skin surface microtopography	gender	female vs male	OR: 0.5, 95% CI: 0.4-0.7	Gao et al., 2013
691	skin surface microtopography	smoking status	yes vs no	OR: 0.9, 95% CI: 0.6-1.3	Gao et al., 2013
691	skin surface microtopography	sun exposure	overall, hours, 2nd tertile vs 1st tertile	OR: 2.1, 95% CI: 1.3-3.3	Gao et al., 2013
691	skin surface microtopography	sun exposure	overall, hours, 3rd tertile vs 1st tertile	OR: 4.3, 95% CI: 2.2-8.3	Gao et al., 2013
1011	lentigines	age	>=60y vs <40y	OR: 12.0, 95% CI: 7.8-18.4	Garbe et al., 1994
1011	lentigines	age	40-59y vs <40y	OR: 4.0, 95% CI: 2.7-5.8	Garbe et al., 1994
1011	lentigines	sunburn	number before 20y, >=2 vs <2	OR: 1.6, 95% CI: 1.2-2.2	Garbe et al., 1994
170	seborrheic keratosis	age	20-24y vs 15-19y	OR: 1.43, 95% CI: 0.53-3.85	Gill et al., 2000
170	seborrheic keratosis	age	25-30y vs 15-19y	OR: 2.56, 95% CI: 1.02-6.45	Gill et al., 2000
170	seborrheic keratosis	eye colour	blue vs brown	OR: 1.01, 95% CI: 0.43-2.34	Gill et al., 2000
170	seborrheic keratosis	eye colour	gray vs brown	OR: 1.19, 95% CI: 0.11-12.70	Gill et al., 2000
170	seborrheic keratosis	eye colour	green vs brown	OR: 0.41, 95% CI: 0.11-1.60	Gill et al., 2000
170	seborrheic keratosis	eye colour	hazel vs brown	OR: 1.34, 95% CI: 0.39-4.55	Gill et al., 2000
170	seborrheic keratosis	gender	female vs male	OR: 1.30, 95% CI: 0.63-2.68	Gill et al., 2000
170	seborrheic keratosis	skin type	II vs I	OR: 0.73, 95% CI: 0.29-1.86	Gill et al., 2000
170	seborrheic keratosis	skin type	III vs I	OR: 0.35, 95% CI: 0.06-1.91	Gill et al., 2000
170	seborrheic keratosis	hair colour	blond vs black	OR: 2.42, 95% CI: 0.52-11.12	Gill et al., 2000
170	seborrheic keratosis	hair colour	brown vs black	OR: 1.02, 95% CI: 0.24-4.29	Gill et al., 2000
170	seborrheic keratosis	hair colour	light brown vs black	OR: 2.08, 95% CI: 0.52-8.40	Gill et al., 2000
170	seborrheic keratosis	hair colour	red vs black	OR: 2.33, 95% CI: 0.38-16.95	Gill et al., 2000
1472	wrinkling (crow’s feet)	age	increase	linear regression B: 0.039, SE: 0.001, p<0.001	Goodman et al., 2018
1472	wrinkling (forehead)	age	increase	linear regression B: 0.022, SE: 0.001, p<0.001	Goodman et al., 2018
1472	wrinkling (glabella)	age	increase	linear regression B: 0.036, SE: 0.001, p<0.001	Goodman et al., 2018
1472	wrinkling (nasolabial folds)	age	increase	linear regression B: 0.041, SE: 0.002, p<0.001	Goodman et al., 2018
1472	wrinkling (Perioral lines)	age	increase	linear regression B: 0.03, SE: 0.001, p<0.001	Goodman et al., 2018
1472	wrinkling (crow’s feet)	smoking status	current or former	linear regression B: 0.135, SE: 0.039, p=0.001	Goodman et al., 2018
1472	wrinkling (forehead)	smoking status	current or former	linear regression B: 0.143, SE: 0.041, p=0.001	Goodman et al., 2018
1472	wrinkling (glabella)	smoking status	current or former	linear regression B: 0.205, SE: 0.044, p<0.001	Goodman et al., 2018
1472	wrinkling (nasolabial folds)	smoking status	current or former	linear regression B: 0.181, SE: 0.052, p<0.001	Goodman et al., 2018
1472	wrinkling (Perioral lines)	smoking status	current or former	linear regression B: 0.14, SE: 0.04, p=0.001	Goodman et al., 2018
1472	wrinkling (crow’s feet)	ethnicity	Asian	linear regression B: -0.182, SE: 0.047, p<0.001	Goodman et al., 2018
1472	wrinkling (forehead)	ethnicity	Asian	linear regression B: -0.166, SE: 0.048, p=0.001	Goodman et al., 2018
1472	wrinkling (glabella)	ethnicity	Asian	linear regression B: -0.117, SE: 0.051, p=0.022	Goodman et al., 2018
1472	wrinkling (nasolabial folds)	ethnicity	Asian	linear regression B: -0.002, SE: 0.06, p=0.968	Goodman et al., 2018
1472	wrinkling (Perioral lines)	ethnicity	Asian	linear regression B: -0.125, SE: 0.047, p=0.008	Goodman et al., 2018
834	solar keratosis	sun exposure	occupational, both indoors and outdoors vs indoors	POR: 1.29, 95% CI: 1.00-1.66	Green et al., 1988
834	solar keratosis	sun exposure	occupational, outdoors vs indoors	POR: 2.27, 95% CI: 1.68-3.07	Green et al., 1988
834	solar keratosis	sunburn	lifetime, >=6 vs 0	OR: 1.47, 95% CI: 1.01-2.14	Green et al., 1988
834	solar keratosis	sunburn	lifetime, 1 vs 0	OR: 1.35, 95% CI: 0.91-2.00	Green et al., 1988
834	solar keratosis	sunburn	lifetime, 2-5 vs 0	OR: 0.99, 95% CI: 0.70-1.40	Green et al., 1988
834	solar keratosis	skin colour	fair vs olive	POR: 6.33, 95% CI: 4.16-9.64	Green et al., 1988
834	solar keratosis	skin colour	medium vs olive	POR: 2.33, 95% CI: 1.55-3.50	Green et al., 1988
1400	cutis rhomboidalis nuchae	hair colour	blonde vs dark brown/black	OR: 1.22, 95% CI: 0.75-1.99	Green et al., 2011
1400	cutis rhomboidalis nuchae	hair colour	light brown vs dark brown/black	OR: 1.24, 95% CI: 0.93-1.65	Green et al., 2011
1400	cutis rhomboidalis nuchae	hair colour	red vs dark brown/black	OR: 2.27, 95% CI: 1.42-3.63	Green et al., 2011
1400	cutis rhomboidalis nuchae	skin colour	fair vs dark	OR: 3.86, 95% CI: 2.40-6.23	Green et al., 2011
1400	cutis rhomboidalis nuchae	skin colour	medium vs dark	OR: 1.91, 95% CI: 1.19-3.06	Green et al., 2011
1400	favre-racouchot syndrome	skin colour	fair vs dark	OR: 0.86, 95% CI: 0.38-1.94	Green et al., 2011
1400	favre-racouchot syndrome	hair colour	blonde vs dark brown/black	OR: 2.05, 95% CI: 0.83-5.07	Green et al., 2011
1400	favre-racouchot syndrome	hair colour	light brown vs dark brown/black	OR: 0.93, 95% CI: 0.51-1.68	Green et al., 2011
1400	favre-racouchot syndrome	hair colour	red vs dark brown/black	OR: 2.91, 95% CI: 1.29-6.54	Green et al., 2011
1400	favre-racouchot syndrome	skin colour	medium vs dark	OR: 0.77, 95% CI: 0.35-1.72	Green et al., 2011
1400	cutis rhomboidalis nuchae	age	increase (year)	OR: 1.15, 95% CI: 1.13-1.17	Green et al., 2011
1400	favre-racouchot syndrome	age	increase (year)	OR: 1.18, 95% CI: 1.14-1.22	Green et al., 2011
1400	lentigines	age	increase (year)	OR: 1.06, 95% CI: 1.05-1.08	Green et al., 2011
1400	skin surface microtopography	age	increase (year)	OR: 1.14, 95% CI: 1.13-1.15	Green et al., 2011
1400	telangiectasia	age	increase (year)	OR: 1.10, 95% CI: 1.07-1.12	Green et al., 2011
1400	cutis rhomboidalis nuchae	alcohol consumption	total intake, <4.82 g vs 0 g	OR: 1.13, 95% CI: 0.76-1.69	Green et al., 2011
1400	cutis rhomboidalis nuchae	alcohol consumption	total intake, >=4.82 vs 0 g	OR: 0.99, 95% CI: 0.66-1.51	Green et al., 2011
1400	favre-racouchot syndrome	alcohol consumption	total intake, <4.82 g vs 0 g	OR: 0.75, 95% CI: 0.35-1.61	Green et al., 2011
1400	favre-racouchot syndrome	alcohol consumption	total intake, >=4.82 vs 0 g	OR: 1.07, 95% CI: 0.51-2.23	Green et al., 2011
1400	lentigines	alcohol consumption	total intake, <4.82 g vs 0 g	OR: 1.12, 95% CI: 0.69-1.83	Green et al., 2011
1400	lentigines	alcohol consumption	total intake, >=4.82 vs 0 g	OR: 1.48, 95% CI: 0.90-2.45	Green et al., 2011
1400	skin surface microtopography	alcohol consumption	total intake, <4.82 g vs 0 g	OR: 0.98, 95% CI: 0.70-1.37	Green et al., 2011
1400	skin surface microtopography	alcohol consumption	total intake, >=4.82 vs 0 g	OR: 1.15, 95% CI: 0.81-1.64	Green et al., 2011
1400	telangiectasia	alcohol consumption	total intake, <4.82 g vs 0 g	OR: 1.27, 95% CI: 0.70-2.29	Green et al., 2011
1400	telangiectasia	alcohol consumption	total intake, >=4.82 vs 0 g	OR: 1.19, 95% CI: 0.65-2.18	Green et al., 2011
1400	cutis rhomboidalis nuchae	BMI	>=30 vs <25	OR: 0.55, 95% CI: 0.35-0.89	Green et al., 2011
1400	cutis rhomboidalis nuchae	BMI	25-30 vs <25	OR: 1.00, 95% CI: 0.70-1.42	Green et al., 2011
1400	favre-racouchot syndrome	BMI	>=30 vs <25	OR: 0.86, 95% CI: 0.35-2.10	Green et al., 2011
1400	favre-racouchot syndrome	BMI	25-30 vs <25	OR: 1.20, 95% CI: 0.61-2.37	Green et al., 2011
1400	lentigines	BMI	>=30 vs <25	OR: 0.67, 95% CI: 0.38-1.19	Green et al., 2011
1400	lentigines	BMI	25-30 vs <25	OR: 0.91, 95% CI: 0.60-1.39	Green et al., 2011
1400	skin surface microtopography	BMI	>=30 vs <25	OR: 0.98, 95% CI: 0.67-1.44	Green et al., 2011
1400	skin surface microtopography	BMI	25-30 vs <25	OR: 0.98, 95% CI: 0.73-1.31	Green et al., 2011
1400	telangiectasia	BMI	>=30 vs <25	OR: 1.15, 95% CI: 0.62-2.15	Green et al., 2011
1400	telangiectasia	BMI	25-30 vs <25	OR: 0.84, 95% CI: 0.48-1.45	Green et al., 2011
1400	cutis rhomboidalis nuchae	education level	higher education vs high school	OR: 1.22, 95% CI: 0.89-1.67	Green et al., 2011
1400	favre-racouchot syndrome	education level	higher education vs high school	OR: 1.28, 95% CI: 0.69-2.37	Green et al., 2011
1400	lentigines	education level	higher education vs high school	OR: 1.38, 95% CI: 0.95-1.99	Green et al., 2011
1400	skin surface microtopography	education level	higher education vs high school	OR: 0.86, 95% CI: 0.67-1.12	Green et al., 2011
1400	telangiectasia	education level	higher education vs high school	OR: 1.06, 95% CI: 0.66-1.69	Green et al., 2011
1400	skin surface microtopography	estrogen use	ever used vs never used	OR: 1.68, 95% CI: 0.67-4.24	Green et al., 2011
1400	telangiectasia	estrogen use	ever used vs never used	OR: 2.01, 95% CI: 0.61-6.66	Green et al., 2011
1400	cutis rhomboidalis nuchae	eye colour	blue/gray vs brown	OR: 1.32, 95% CI: 0.90-1.93	Green et al., 2011
1400	cutis rhomboidalis nuchae	eye colour	hazel-green vs brown	OR: 1.46, 95% CI: 1.00-2.13	Green et al., 2011
1400	favre-racouchot syndrome	eye colour	blue/gray vs brown	OR: 1.97, 95% CI: 0.87-4.44	Green et al., 2011
1400	favre-racouchot syndrome	eye colour	hazel-green vs brown	OR: 1.82, 95% CI: 0.81-4.11	Green et al., 2011
1400	lentigines	eye colour	blue/gray vs brown	OR: 0.94, 95% CI: 0.61-1.47	Green et al., 2011
1400	lentigines	eye colour	hazel-green vs brown	OR: 1.21, 95% CI: 0.79-1.85	Green et al., 2011
1400	skin surface microtopography	eye colour	blue/gray vs brown	OR: 1.03, 95% CI: 0.77-1.38	Green et al., 2011
1400	skin surface microtopography	eye colour	hazel-green vs brown	OR: 1.09, 95% CI: 0.82-1.45	Green et al., 2011
1400	telangiectasia	eye colour	blue/gray vs brown	OR: 1.00, 95% CI: 0.55-1.82	Green et al., 2011
1400	telangiectasia	eye colour	hazel-green vs brown	OR: 0.86, 95% CI: 0.47-1.58	Green et al., 2011
1400	cutis rhomboidalis nuchae	gender	male vs female	OR: 3.44, 95% CI: 2.65-4.47	Green et al., 2011
1400	favre-racouchot syndrome	gender	male vs female	OR: 1.69, 95% CI: 1.05-2.74	Green et al., 2011
1400	lentigines	gender	male vs female	OR: 0.98, 95% CI: 0.74-1.32	Green et al., 2011
1400	skin surface microtopography	gender	male vs female	OR: 3.14, 95% CI: 2.55-3.87	Green et al., 2011
1400	telangiectasia	gender	male vs female	OR: 1.95, 95% CI: 1.34-2.83	Green et al., 2011
1400	lentigines	hair colour	blonde vs dark brown/black	OR: 0.21, 95% CI: 0.09-0.47	Green et al., 2011
1400	lentigines	hair colour	light brown vs dark brown/black	OR: 0.75, 95% CI: 0.54-1.04	Green et al., 2011
1400	lentigines	hair colour	red vs dark brown/black	OR: 0.97, 95% CI: 0.58-1.63	Green et al., 2011
1400	cutis rhomboidalis nuchae	sunburn	lifetime, >5 vs 0	OR: 1.40, 95% CI: 0.89-2.20	Green et al., 2011
1400	cutis rhomboidalis nuchae	sunburn	lifetime, 1 vs 0	OR: 0.89, 95% CI: 0.53-1.51	Green et al., 2011
1400	cutis rhomboidalis nuchae	sunburn	lifetime, 2-5 vs 0	OR: 0.98, 95% CI: 0.64-1.51	Green et al., 2011
1400	cutis rhomboidalis nuchae	HRT use	ever used vs never used	OR: 0.62, 95% CI: 0.22-1.76	Green et al., 2011
1400	lentigines	HRT use	ever used vs never used	OR: 0.72, 95% CI: 0.20-2.64	Green et al., 2011
1400	lentigines	skin colour	fair vs dark	OR: 1.88, 95% CI: 1.08-3.27	Green et al., 2011
1400	lentigines	skin colour	medium vs dark	OR: 1.36, 95% CI: 0.78-2.37	Green et al., 2011
1400	cutis rhomboidalis nuchae	skin type	burn only vs tan only	OR: 1.38, 95% CI: 0.87-2.17	Green et al., 2011
1400	cutis rhomboidalis nuchae	skin type	burn then tan vs tan only	OR: 1.14, 95% CI: 0.77-1.68	Green et al., 2011
1400	favre-racouchot syndrome	skin type	burn only vs tan only	OR: 0.93, 95% CI: 0.39-2.22	Green et al., 2011
1400	favre-racouchot syndrome	skin type	burn then tan vs tan only	OR: 0.84, 95% CI: 0.41-1.72	Green et al., 2011
1400	lentigines	skin type	burn only vs tan only	OR: 0.97, 95% CI: 0.59-1.61	Green et al., 2011
1400	lentigines	skin type	burn then tan vs tan only	OR: 0.73, 95% CI: 0.47-1.13	Green et al., 2011
1400	skin surface microtopography	skin type	burn only vs tan only	OR: 1.68, 95% CI: 1.17-2.43	Green et al., 2011
1400	skin surface microtopography	skin type	burn then tan vs tan only	OR: 1.06, 95% CI: 0.78-1.43	Green et al., 2011
1400	telangiectasia	skin type	always burn, never tan vs tan only	OR: 1.31, 95% CI: 0.63-2.73	Green et al., 2011
1400	telangiectasia	skin type	burn then tan vs tan only	OR: 0.97, 95% CI: 0.49-1.90	Green et al., 2011
1400	skin surface microtopography	smoking exposure	>20 py vs 1-7 py	OR: 3.18, 95% CI: 1.38-7.35	Green et al., 2011
1400	skin surface microtopography	smoking exposure	>7-20 py vs 1-7 py	OR: 5.59, 95% CI: 2.56-12.09	Green et al., 2011
1400	cutis rhomboidalis nuchae	smoking status	current smoker vs non-smoker	OR: 0.97, 95% CI: 0.65-1.44	Green et al., 2011
1400	cutis rhomboidalis nuchae	smoking status	ex-smoker vs non-smoker	OR: 1.18, 95% CI: 0.82-1.70	Green et al., 2011
1400	favre-racouchot syndrome	smoking status	current smoker vs non-smoker	OR: 2.97, 95% CI: 1.48-5.96	Green et al., 2011
1400	favre-racouchot syndrome	smoking status	Ex-smoker vs non-smoker	OR: 1.37, 95% CI: 0.66-2.81	Green et al., 2011
1400	lentigines	smoking status	current smoker vs non-smoker	OR: 1.06, 95% CI: 0.67-1.69	Green et al., 2011
1400	lentigines	smoking status	ex-smoker vs non-smoker	OR: 1.36, 95% CI: 0.90-2.06	Green et al., 2011
1400	skin surface microtopography	smoking status	current smoker vs non-smoker	OR: 1.14, 95% CI: 0.84-1.55	Green et al., 2011
1400	skin surface microtopography	smoking status	ex-smoker vs non-smoker	OR: 1.36, 95% CI: 1.00-1.85	Green et al., 2011
1400	telangiectasia	smoking status	current smoker vs non-smoker	OR: 2.30, 95% CI: 1.29-4.08	Green et al., 2011
1400	telangiectasia	smoking status	ex-smoker vs non-smoker	OR: 2.10, 95% CI: 1.23-3.56	Green et al., 2011
1400	cutis rhomboidalis nuchae	sun exposure	occupational, indoors and outdoors vs mainly indoors	OR: 1.00, 95% CI: 0.74-1.34	Green et al., 2011
1400	cutis rhomboidalis nuchae	sun exposure	occupational, mainly outdoors vs mainly indoors	OR: 1.86, 95% CI: 1.31-2.63	Green et al., 2011
1400	cutis rhomboidalis nuchae	sun exposure	recreational, indoors and outdoors vs mainly indoors	OR: 0.91, 95% CI: 0.63-1.31	Green et al., 2011
1400	cutis rhomboidalis nuchae	sun exposure	recreational, mainly outdoors vs mainly indoors	OR: 1.38, 95% CI: 0.97-1.97	Green et al., 2011
1400	favre-racouchot syndrome	sun exposure	occupational, indoors and outdoors vs mainly indoors	OR: 0.89, 95% CI: 0.50-1.57	Green et al., 2011
1400	favre-racouchot syndrome	sun exposure	occupational, mainly outdoors vs mainly indoors	OR: 1.13, 95% CI: 0.58-2.22	Green et al., 2011
1400	favre-racouchot syndrome	sun exposure	recreational, indoors and outdoors vs mainly indoors	OR: 1.02, 95% CI: 0.50-2.11	Green et al., 2011
1400	favre-racouchot syndrome	sun exposure	recreational, mainly outdoors vs mainly indoors	OR: 0.93, 95% CI: 0.47-1.86	Green et al., 2011
1400	lentigines	sun exposure	occupational, indoors and outdoors vs mainly indoors	OR: 0.98, 95% CI: 0.70-1.37	Green et al., 2011
1400	lentigines	sun exposure	occupational, mainly outdoors vs mainly indoors	OR: 1.15, 95% CI: 0.76-1.73	Green et al., 2011
1400	lentigines	sun exposure	recreational, indoors and outdoors vs mainly indoors	OR: 0.75, 95% CI: 0.50-1.14	Green et al., 2011
1400	lentigines	sun exposure	recreational, mainly outdoors vs mainly indoors	OR: 1.10, 95% CI: 0.75-1.63	Green et al., 2011
1400	skin surface microtopography	sun exposure	occupational, indoors and outdoors vs mainly indoors	OR: 1.15, 95% CI: 0.91-1.45	Green et al., 2011
1400	skin surface microtopography	sun exposure	occupational, mainly outdoors vs mainly indoors	OR: 1.59, 95% CI: 1.19-2.12	Green et al., 2011
1400	skin surface microtopography	sun exposure	recreational, indoors and outdoors vs mainly indoors	OR: 1.08, 95% CI: 0.82-1.43	Green et al., 2011
1400	skin surface microtopography	sun exposure	recreational, mainly outdoors vs mainly indoors	OR: 1.41, 95% CI: 1.07-1.87	Green et al., 2011
1400	telangiectasia	sun exposure	occupational, indoors and outdoors vs mainly indoors	OR: 0.96, 95% CI: 0.61-1.50	Green et al., 2011
1400	telangiectasia	sun exposure	occupational, mainly outdoors vs mainly indoors	OR: 1.67, 95% CI: 1.00-2.77	Green et al., 2011
1400	telangiectasia	sun exposure	recreational, indoors and outdoors vs mainly indoors	OR: 0.77, 95% CI: 0.44-1.34	Green et al., 2011
1400	telangiectasia	sun exposure	recreational, mainly outdoors vs mainly indoors	OR: 1.30, 95% CI: 0.78-2.18	Green et al., 2011
1400	favre-racouchot syndrome	sunburn	lifetime, >5 vs 0	OR: 0.61, 95% CI: 0.27-1.34	Green et al., 2011
1400	favre-racouchot syndrome	sunburn	lifetime, 1 vs 0	OR: 0.98, 95% CI: 0.40-2.41	Green et al., 2011
1400	favre-racouchot syndrome	sunburn	lifetime, 2-5 vs 0	OR: 0.97, 95% CI: 0.49-1.94	Green et al., 2011
1400	lentigines	sunburn	lifetime, >5 vs 0	OR: 1.35, 95% CI: 0.80-2.29	Green et al., 2011
1400	lentigines	sunburn	lifetime, 1 vs 0	OR: 1.49, 95% CI: 0.83-2.69	Green et al., 2011
1400	lentigines	sunburn	lifetime, 2-5 vs 0	OR: 1.01, 95% CI: 0.60-1.68	Green et al., 2011
1400	skin surface microtopography	sunburn	lifetime, >5 vs 0	OR: 1.43, 95% CI: 0.98-2.08	Green et al., 2011
1400	skin surface microtopography	sunburn	lifetime, 1 vs 0	OR: 1.20, 95% CI: 0.79-1.83	Green et al., 2011
1400	skin surface microtopography	sunburn	lifetime, 2-5 vs 0	OR: 1.09, 95% CI: 0.77-1.56	Green et al., 2011
1400	telangiectasia	sunburn	lifetime, >5 vs 0	OR: 0.61, 95% CI: 0.32-1.16	Green et al., 2011
1400	telangiectasia	sunburn	lifetime, 1 vs 0	OR: 0.68, 95% CI: 0.32-1.45	Green et al., 2011
1400	telangiectasia	sunburn	lifetime, 2-5 vs 0	OR: 0.68, 95% CI: 0.37-1.26	Green et al., 2011
1400	skin surface microtopography	skin colour	fair vs dark	OR: 3.66, 95% CI: 2.61-5.13	Green et al., 2011
1400	skin surface microtopography	skin colour	medium vs dark	OR: 1.79, 95% CI: 1.29-2.49	Green et al., 2011
1400	skin surface microtopography	hair colour	blonde vs dark brown/black	OR: 1.16, 95% CI: 0.80-1.67	Green et al., 2011
1400	skin surface microtopography	hair colour	light brown vs dark brown/black	OR: 0.91, 95% CI: 0.73-1.14	Green et al., 2011
1400	skin surface microtopography	hair colour	red vs dark brown/black	OR: 1.86, 95% CI: 1.24-2.79	Green et al., 2011
1400	telangiectasia	hair colour	blonde vs dark brown/black	OR: 1.34, 95% CI: 0.71-2.54	Green et al., 2011
1400	telangiectasia	hair colour	light brown vs dark brown/black	OR: 0.79, 95% CI: 0.51-1.23	Green et al., 2011
1400	telangiectasia	hair colour	red vs dark brown/black	OR: 1.32, 95% CI: 0.72-2.45	Green et al., 2011
1400	skin surface microtopography	sunscreen use	>50% of the time spent in the sun vs <50% of the time in the sun	OR: 1.51, 95% CI: 1.19-1.92	Green et al., 2011
1400	telangiectasia	skin colour	fair vs dark	OR: 9.27, 95% CI: 3.31-25.97	Green et al., 2011
1400	telangiectasia	skin colour	medium vs dark	OR: 1.82, 95% CI: 0.63-5.27	Green et al., 2011
807	skin surface microtopography	age	increase, females	r=0.47, p<0.01	Green, 1991
807	skin surface microtopography	age	increase, males	r=0.33, p<0.01	Green, 1991
807	skin surface microtopography	skin type	tendency to sunburn, females	NS	Green, 1991
807	skin surface microtopography	skin type	tendency to sunburn, males	r=0.16, p<0.05	Green, 1991
807	skin surface microtopography	sun exposure	occupational, females	NS	Green, 1991
807	skin surface microtopography	sun exposure	occupational, males	r=0.17, p<0.01	Green, 1991
807	skin surface microtopography	sun exposure	recreational, females	NS	Green, 1991
807	skin surface microtopography	sun exposure	recreational, males	r=0.15, p<0.05	Green, 1991
807	skin surface microtopography	skin colour	exposed to sun, females	r=-0.12, p<0.05	Green, 1991
807	skin surface microtopography	skin colour	exposed to sun, males	r=-0.17, p<0.01	Green, 1991
807	skin surface microtopography	skin colour	fairer, females	NS	Green, 1991
807	skin surface microtopography	skin colour	fairer, males	NS	Green, 1991
670	perceived age (decrease)	BMI	increase	S, females only	Gunn et al., 2015
670	perceived age	smoking status	smoker vs non-smoker	S	Gunn et al., 2015
670	perceived age	sunbed use	use	S	Gunn et al., 2015
196	perceived age (decrease)	sunscreen use	use	S	Guyuron et al., 2009
196	perceived age	sun exposure	increase	S	Guyuron et al., 2009
196	perceived age (decrease)	alcohol consumption	alcohol avoidance	S	Guyuron et al., 2009
196	perceived age	BMI	increase	S	Guyuron et al., 2009
196	perceived age (decrease)	HRT use	use	S	Guyuron et al., 2009
196	perceived age	marital status	divorced	S	Guyuron et al., 2009
196	perceived age	smoking status	smoker	S	Guyuron et al., 2009
3831	wrinkling	age	increase (year), females	% increase: 17.3, 95% CI: 13, 21.7	Hamer et al., 2017
3831	wrinkling	age	increase (year), males	% increase: 11.8, 95% CI: 7.4, 16.5	Hamer et al., 2017
3831	wrinkling	alcohol consumption	per glass/d, females	% increase: 3.9, 95% CI: 1.7, 6.3	Hamer et al., 2017
3831	wrinkling	alcohol consumption	per glass/d, males	% increase: 0.4, 95% CI: -1.2, 2	Hamer et al., 2017
3831	wrinkling	BMI	increase (kg/m2), females	% increase: 1.8, 95% CI: 1.3, 2.4	Hamer et al., 2017
3831	wrinkling	BMI	increase (kg/m2), males	% increase: 1.7, 95% CI: 0.9, 2.4	Hamer et al., 2017
3831	wrinkling	education level	Low vs High, females	% increase: 16.5, 95% CI: 5.9, 28.2	Hamer et al., 2017
3831	wrinkling	education level	Low vs High, males	% increase: 2.4, 95% CI: -7.9, 14	Hamer et al., 2017
3831	wrinkling	education level	Medium vs High, females	% increase: 7.2, 95% CI: 1.0, 13.8	Hamer et al., 2017
3831	wrinkling	education level	Medium vs High, males	% increase: 2.7, 95% CI: -2.8, 8.6	Hamer et al., 2017
3831	wrinkling	skin type	females	% increase: -3.8, 95% CI: -8.8, 1.5	Hamer et al., 2017
3831	wrinkling	skin type	males	% increase: -5.8, 95% CI: -11.2, -0.2	Hamer et al., 2017
3831	wrinkling	smoking status	Current vs Never, females	% increase: 30.9, 95% CI: 21.8, 40.7	Hamer et al., 2017
3831	wrinkling	smoking status	Current vs Never, males	% increase: 15.5, 95% CI: 6.8, 24.8	Hamer et al., 2017
3831	wrinkling	smoking status	Former vs Never, females	% increase: 5.7, 95% CI: 0.2, 11.4	Hamer et al., 2017
3831	wrinkling	smoking status	Former vs Never, males	% increase: -2.1, 95% CI: -8.2, 4	Hamer et al., 2017
3831	wrinkling	skin colour	Pale vs White-to-olive, females	% increase: -28.5, 95% CI: (-35.7, -20.5)	Hamer et al., 2017
3831	wrinkling	skin colour	Pale vs White-to-olive, males	% increase: -21, 95% CI: (-29.5, -11.4)	Hamer et al., 2017
3831	wrinkling	skin colour	White vs White-to-olive, females	% increase: -15.5, 95% CI: (-21.5, -9)	Hamer et al., 2017
3831	wrinkling	skin colour	White vs White-to-olive, males	% increase: -10.3, 95% CI: (-16.4, -3.8)	Hamer et al., 2017
82	wrinkling	age	increase	r=0.84, p<0.01	Helfrich et al., 2007
82	wrinkling	contraceptive use	years used, females	r=-0.26, p=0.11	Helfrich et al., 2007
82	wrinkling	HRT use	years used, females	r=0.09, p=0.55	Helfrich et al., 2007
82	wrinkling	smoking exposure	increase (pack/d)	r=0.41, p<0.001	Helfrich et al., 2007
82	wrinkling	smoking exposure	increase (py)	r=0.41, p<0.001	Helfrich et al., 2007
82	wrinkling	smoking exposure	increase (years smoked)	r=0.39, p<0.001	Helfrich et al., 2007
82	wrinkling	sun exposure	daily hours	r=0.02, p=0.87	Helfrich et al., 2007
82	wrinkling	sunscreen use	years used	r=-0.13, p=0.25	Helfrich et al., 2007
602	pigmentation	age	increase	S	Hillebrand et al., 2001
602	wrinkling	age	increase	S	Hillebrand et al., 2001
602	pigmentation	location	Kagoshima vs Akita	S, 45–54 and 54–65 year olds	Hillebrand et al., 2001
602	wrinkling	location	Kagoshima vs Akita	S, except 5–15 year olds	Hillebrand et al., 2001
1216	skin surface microtopography	Age	>=50y vs <50y	OR: 1.28, 95% CI: 1.19-1.39 (calculated)	Holman et al., 1984
1216	skin surface microtopography	eye colour	Blue vs Brown, green, grey or hazel	OR: 1.03, 95% CI: 0.75-1.41 (calculated)	Holman et al., 1984
1216	skin surface microtopography	gender	Male vs Female	OR: 1.70, 95% CI: 1.17-2.47 (calculated)	Holman et al., 1984
1216	skin surface microtopography	skin type	Burn vs Tan	OR: 2.27, 95% CI: 1.63-3.17 (calculated)	Holman et al., 1984
1216	skin surface microtopography	sun exposure	occupational, Outdoor vs Indoor	OR: 1.79, 95% CI: 1.23-2.59 (calculated)	Holman et al., 1984
1216	skin surface microtopography	sun exposure	recreational activity, >=1 time per week vs <1 time per week	OR: 0.84, 95% CI: 0.56-1.27 (calculated)	Holman et al., 1984
1216	skin surface microtopography	Hair colour	Fair or red vs Black or brown	OR: 0.98, 95% CI: 0.68-1.42 (calculated)	Holman et al., 1984
1216	skin surface microtopography	sunscreen use	Sometimes vs Never	OR: 1.31, 95% CI: 0.94-1.83 (calculated)	Holman et al., 1984
1072	lentigines (cheeks)	air pollution	NO2 exposure, per 10 µg/m3 increase	GMR: 1.11, 95% CI: 1.03-1.2	Hüls et al., 2016
1072	lentigines (forearm)	air pollution	NO2 exposure, per 10 µg/m3 increase	GMR: 1.01, 95% CI: 0.93-1.1	Hüls et al., 2016
1072	lentigines (forehead)	air pollution	NO2 exposure, per 10 µg/m3 increase	GMR: 0.98, 95% CI: 0.9-1.06	Hüls et al., 2016
1072	lentigines (hand dorsum)	air pollution	NO2 exposure, per 10 µg/m3 increase	GMR: 1.01, 95% CI: 0.94-1.1	Hüls et al., 2016
806	lentigines (cheek)	air pollution	NO2 exposure, per 10 µg/m3 increase	associated	Hüls et al., 2016
799	lentigines	air pollution	PM2.5 exposure, increase	associated	Hüls et al., 2019
799	lentigines	UVR	maximum UVR intensity, increase	associated	Hüls et al., 2019
799	lentigines	UVR	UVB exposure, increase	not associated, because of its strong negative interaction between UVB and PM	Hüls et al., 2019
134	wrinkling (decrease)	foundation or sunscreen use	yes	S	Ichibori et al., 2014
134	texture	smoking status	smoker	S	Ichibori et al., 2014
224	smoker's face	smoking status	yes vs no	OR: 15.35, 95% CI: 7.86-29.97 (calculated)	Ippen & Ippen, 1965
5578	sagging (eyelids, mild)	skin colour	lighter	OR: 1.16, 95% CI: 1.03-1.31	Jacobs et al., 2014
5578	sagging (eyelids, moderate)	skin colour	lighter	OR: 1.33, 95% CI: 1.12-1.59	Jacobs et al., 2014
5578	sagging (eyelids, severe)	skin colour	lighter	OR: 1.34, 95% CI: 1.03-1.74	Jacobs et al., 2014
5578	sagging (eyelids, mild)	age	increase (10 year)	OR: 1.05, 95% CI: 1.00-1.11	Jacobs et al., 2014
5578	sagging (eyelids, moderate)	age	increase (10 year)	OR: 1.18, 95% CI: 1.10-1.27	Jacobs et al., 2014
5578	sagging (eyelids, severe)	age	increase (10 year)	OR: 1.38, 95% CI: 1.25-1.52	Jacobs et al., 2014
5578	sagging (eyelids, mild)	BMI	increase	OR: 1.03, 95% CI: 1.01-1.04	Jacobs et al., 2014
5578	sagging (eyelids, moderate)	BMI	increase	OR: 1.02, 95% CI: 1.00-1.04	Jacobs et al., 2014
5578	sagging (eyelids, severe)	BMI	increase	OR: 1.02, 95% CI: 0.98-1.05	Jacobs et al., 2014
5578	sagging (eyelids, mild)	gender	male vs female	OR: 0.79, 95% CI: 0.71-0.89	Jacobs et al., 2014
5578	sagging (eyelids, moderate)	gender	male vs female	OR: 1.22, 95% CI: 1.03-1.44	Jacobs et al., 2014
5578	sagging (eyelids, severe)	gender	male vs female	OR: 1.70, 95% CI: 1.31-2.21	Jacobs et al., 2014
5578	sagging (eyelids, mild)	smoking status	current smoker	OR: 0.91, 95% CI: 0.79-1.06	Jacobs et al., 2014
5578	sagging (eyelids, moderate)	smoking status	current smoker	OR: 1.20, 95% CI: 0.98-1.47	Jacobs et al., 2014
5578	sagging (eyelids, severe)	smoking status	current smoker	OR: 1.33, 95% CI: 0.98-1.79	Jacobs et al., 2014
132	wrinkling	smoking exposure	>=50 py vs 0-0.9 py	RR: 4.7, 95% CI: 1.0-22.6	Kadunce et al., 1991
132	wrinkling	smoking exposure	0.9-49 py vs 0-0.9 py	RR: 2.0, 95% CI: 0.5-8.1	Kadunce et al., 1991
132	wrinkling	sun exposure	lifetime, >50,000 h vs <50,000 h	RR: 3.1, 95% CI: 1.2-7.1	Kadunce et al., 1991
956	elastosis	sun exposure	lifetime, >40 h x1000 vs 8-20 h x1000	OR: 2.8, 95% CI: 1.3-6.1	Kennedy et al., 2003b
956	elastosis	sun exposure	lifetime, 20-30 h x1000 vs 8-20 h x1000	OR: 1.3, 95% CI: 0.7-2.4	Kennedy et al., 2003b
956	elastosis	sun exposure	lifetime, 30-40 h x1000 vs 8-20 h x1000	OR: 2.3, 95% CI: 1.2-4.4	Kennedy et al., 2003b
956	elastosis	age	50-59y vs 20-49y	OR: 5.4, 95% CI: 3.4-8.5	Kennedy et al., 2003b
956	elastosis	age	60-69y vs 20-49y	OR: 13.0, 95% CI: 8.3-20.3	Kennedy et al., 2003b
956	elastosis	age	70-79y vs 20-49y	OR: 22.9, 95% CI: 13.9-37.5	Kennedy et al., 2003b
956	telangiectasia	age	50-59y vs 20-49y	OR: 1.6, 95% CI: 1.1-2.5	Kennedy et al., 2003b
956	telangiectasia	age	60-69y vs 20-49y	OR: 2.8, 95% CI: 1.9-4.2	Kennedy et al., 2003b
956	telangiectasia	age	70-79y vs 20-49y	OR: 3.3, 95% CI: 2.2-5.0	Kennedy et al., 2003b
956	elastosis	smoking exposure	lifetime, >200 sticks x1000 vs 0 sticks x1000, female	OR: 1.80, 95% CI: 0.95-3.40	Kennedy et al., 2003b
956	elastosis	smoking exposure	lifetime, >200 sticks x1000 vs 0 sticks x1000, male	OR: 2.2, 95% CI: 1.1-4.1	Kennedy et al., 2003b
956	elastosis	smoking exposure	lifetime, 100-200 sticks x1000 vs 0 sticks x1000, female	OR: 1.60, 95% CI: 0.84-2.90	Kennedy et al., 2003b
956	elastosis	smoking exposure	lifetime, 100-200 sticks x1000 vs 0 sticks x1000, male	OR: 1.60, 95% CI: 0.85-3.00	Kennedy et al., 2003b
956	elastosis	smoking exposure	lifetime, 1-100 sticks x1000 vs 0 sticks x1000, female	OR: 1.20, 95% CI: 0.71-2.10	Kennedy et al., 2003b
956	elastosis	smoking exposure	lifetime, 1-100 sticks x1000 vs 0 sticks x1000, male	OR: 1.20, 95% CI: 0.63-2.20	Kennedy et al., 2003b
956	telangiectasia	smoking exposure	lifetime, >200 sticks x1000 vs 0 sticks x1000, female	OR: 0.99, 95% CI: 0.55-1.8	Kennedy et al., 2003b
956	telangiectasia	smoking exposure	lifetime, >200 sticks x1000 vs 0 sticks x1000, male	OR: 2.5, 95% CI: 1.3-4.6	Kennedy et al., 2003b
956	telangiectasia	smoking exposure	lifetime, 100-200 sticks x1000 vs 0 sticks x1000, female	OR: 0.91, 95% CI: 0.51-1.6	Kennedy et al., 2003b
956	telangiectasia	smoking exposure	lifetime, 100-200 sticks x1000 vs 0 sticks x1000, male	OR: 1.6, 95% CI: 0.81-3.1	Kennedy et al., 2003b
956	telangiectasia	smoking exposure	lifetime, 1-100 sticks x1000 vs 0 sticks x1000, female	OR: 0.69, 95% CI: 0.41-1.2	Kennedy et al., 2003b
956	telangiectasia	smoking exposure	lifetime, 1-100 sticks x1000 vs 0 sticks x1000, male	OR: 1.3, 95% CI: 0.67-2.4	Kennedy et al., 2003b
956	telangiectasia	sun exposure	lifetime, >40 h x1000 vs 8-20 h x1000, female	OR: 1.9, 95% CI: 0.64-5.9	Kennedy et al., 2003b
956	telangiectasia	sun exposure	lifetime, >40 h x1000 vs 8-20 h x1000, male	OR: 4.8, 95% CI: 1.2-18.7	Kennedy et al., 2003b
956	telangiectasia	sun exposure	lifetime, 20-30 h x1000 vs 8-20 h x1000, female	OR: 1.4, 95% CI: 0.7-2.8	Kennedy et al., 2003b
956	telangiectasia	sun exposure	lifetime, 20-30 h x1000 vs 8-20 h x1000, male	OR: 2, 95% CI: 0.6-6.7	Kennedy et al., 2003b
956	telangiectasia	sun exposure	lifetime, 30-40 h x1000 vs 8-20 h x1000, female	OR: 1.9, 95% CI: 0.81-4.7	Kennedy et al., 2003b
956	telangiectasia	sun exposure	lifetime, 30-40 h x1000 vs 8-20 h x1000, male	OR: 1.4, 95% CI: 0.37-5.7	Kennedy et al., 2003b
966	solar keratosis	sun exposure	lifetime, >=40000 h vs 8932 - 19999 h	OR: 4.5, 95% CI: 1.9-10.5	Kennedy et al., 2003a
966	solar keratosis	sun exposure	lifetime, 20000 - 29999 h vs 8932 - 19999 h	OR: 1.60, 95% CI: 0.79-3.00	Kennedy et al., 2003a
966	solar keratosis	sun exposure	lifetime, 30000 - 39999 h vs 8932 - 19999 h	OR: 1.80, 95% CI: 0.81-3.80	Kennedy et al., 2003a
56	Favre-racouchot syndrome	gender	male vs female	OR: 1.44, p-value: 0.32	Keough et al., 1997
56	Favre-racouchot syndrome	smoking status	history vs no history	OR: 2.06, p-value: 0.02	Keough et al., 1997
441	wrinkling	location	Beijing vs Shanghai vs Guangzhou vs Wuhan	differing climates in the different provinces may significantly affect wrinkling in Chinese females	Kim et al., 2014
180	pigmentation	sun exposure	overall	r=0.0003, SE: 0.00007, p<0.01	Kimlin & Guo, 2012
180	pigmentation	hair colour	Black	r=-23.73, SE: 5.09, p<0.01	Kimlin & Guo, 2012
180	pigmentation	hair colour	Blonde/fair	r=-11.49, SE: 4.41, p<0.01	Kimlin & Guo, 2012
180	pigmentation	hair colour	Dark brown	r=-13.95, SE: 4.18, p<0.01	Kimlin & Guo, 2012
180	pigmentation	hair colour	Light brown	r=-9.1, SE: 4.21, p=0.03	Kimlin & Guo, 2012
180	pigmentation	skin colour	Fair	r=-5.76, SE: 2.59, p=0.03	Kimlin & Guo, 2012
180	pigmentation	skin colour	Medium	r=-10.22, SE: 2.93, p<0.01	Kimlin & Guo, 2012
180	pigmentation	skin colour	Olive	r=-16.82, SE: 3.44, p<0.01	Kimlin & Guo, 2012
180	pigmentation	age	increase	r=0.38, SE: 0.05, p<0.01	Kimlin & Guo, 2012
180	wrinkling	age	increase	r=0.55, SE: 0.06, p<0.01	Kimlin & Guo, 2012
180	pigmentation	eye colour	Brown/black	r=-10.27, SE: 2.35, p<0.01	Kimlin & Guo, 2012
180	pigmentation	eye colour	Green/hazel	r=-1.82, SE: 2.24, p=0.42	Kimlin & Guo, 2012
180	wrinkling	eye colour	Brown/black	r=1.76, SE: 3.08, p=0.57	Kimlin & Guo, 2012
180	wrinkling	eye colour	Green/hazel	r=0.29, SE: 2.91, p=0.92	Kimlin & Guo, 2012
180	pigmentation	gender	Male	r=3.2, SE: 1.97, p=0.11	Kimlin & Guo, 2012
180	wrinkling	gender	Male	r=9.44, SE: 2.38, p<0.01	Kimlin & Guo, 2012
180	pigmentation	sun exposure	occupational, Half indoor/outdoor	r=0.6, SE: 2.47, p=0.81	Kimlin & Guo, 2012
180	pigmentation	sun exposure	occupational, Outdoor	r=10.14, SE: 4.07, p=0.01	Kimlin & Guo, 2012
180	wrinkling	sun exposure	occupational, Half indoor/outdoor	r=7.18, SE: 3.03, p=0.02	Kimlin & Guo, 2012
180	wrinkling	sun exposure	occupational, Outdoor	r=10.05, SE: 4.99, p=0.04	Kimlin & Guo, 2012
180	wrinkling	hair colour	Black	r=4.01, SE: 6.69, p=0.55	Kimlin & Guo, 2012
180	wrinkling	hair colour	Blonde/fair	r=-3.19, SE: 5.8, p=0.58	Kimlin & Guo, 2012
180	wrinkling	hair colour	Dark brown	r=2.37, SE: 5.5, p=0.67	Kimlin & Guo, 2012
180	wrinkling	hair colour	Light brown	r=2.86, SE: 5.56, p=0.61	Kimlin & Guo, 2012
180	wrinkling	skin colour	Fair	r=3.34, SE: 3.35, p=0.35	Kimlin & Guo, 2012
180	wrinkling	skin colour	Medium	r=1.95, SE: 4.03, p=0.63	Kimlin & Guo, 2012
180	wrinkling	skin colour	Olive	r=10.97, SE: 4.68, p=0.02	Kimlin & Guo, 2012
180	wrinkling	sun exposure	overall	r=0.003, SE: 0.00007, p<0.01	Kimlin & Guo, 2012
98	thinning (decrease)	smoking status	smokers vs non-smokers	cheek skin was significantly thicker (p<0.001)	Knuutinen et al., 2002
350	wrinkling	smoking exposure	current smoker, >19 py vs non-smoker	RR: 2.93, 95% CI: 1.14-4.10	Koh et al., 2002
350	wrinkling	smoking exposure	current smoker, 11-19 py vs non-smoker	RR: 1.75, 95% CI: 1.54-3.67	Koh et al., 2002
350	wrinkling	smoking exposure	past smoker, >19 py vs non smoker	RR: 1.67, 95% CI: 1.33-2.99	Koh et al., 2002
350	wrinkling	smoking status	current vs non smoker	RR: 2.72, 95% CI: 1.32-3.21	Koh et al., 2002
303	seborrheic keratosis	sun exposure	>6 h/d vs <3h/d	POR: 2.28, 95% CI: 1.19-4.38	Kwon et al., 2003
303	seborrheic keratosis	sun exposure	3-6 h/d vs <3h/d	POR: 1.35, 95% CI: 0.68-2.68	Kwon et al., 2003
303	seborrheic keratosis	age	50-59y vs 40-49y	POR: 2.08, 95% CI: 1.07-4.08	Kwon et al., 2003
303	seborrheic keratosis	age	60-70y vs 40-49y	POR: 3.47, 95% CI: 1.67-7.2	Kwon et al., 2003
303	seborrheic keratosis	skin phototype	IV vs I-III	POR: 0.71, 95% CI: 0.38-1.32	Kwon et al., 2003
303	seborrheic keratosis	skin phototype	V vs I-III	POR: 0.6, 95% CI: 0.28-1.27	Kwon et al., 2003
2919	photoaging	nutritional intake	18:3 n-3 ALA (%TEI), [0.31-0.34] vs <0.31	OR: 0.82, 95% CI: 0.63-1.06	Latreille et al., 2013
2919	photoaging	nutritional intake	18:3 n-3 ALA (%TEI), [0.34-0.37] vs <0.34	OR: 0.96, 95% CI: 0.72-1.28	Latreille et al., 2013
2919	photoaging	nutritional intake	18:3 n-3 ALA (%TEI), [0.34-0.38] vs <0.31	OR: 0.74, 95% CI: 0.56-0.96	Latreille et al., 2013
2919	photoaging	nutritional intake	18:3 n-3 ALA (%TEI), [0.37-0.42] vs <0.34	OR: 1.07, 95% CI: 0.80-1.43	Latreille et al., 2013
2919	photoaging	nutritional intake	18:3 n-3 ALA (%TEI), >=0.38 vs <0.31	OR: 0.65, 95% CI: 0.49-0.87	Latreille et al., 2013
2919	photoaging	nutritional intake	18:3 n-3 ALA (%TEI), 0.42 vs <0.34	OR: 0.82, 95% CI: 0.61-1.10	Latreille et al., 2013
2919	photoaging	nutritional intake	18:3 n-3 ALA from Dairy products (%TEI), [0.080-0.100] vs <0.080	OR: 0.84, 95% CI: 0.65-1.09	Latreille et al., 2013
2919	photoaging	nutritional intake	18:3 n-3 ALA from Dairy products (%TEI), [0.090-0.110] vs <0.090	OR: 0.93, 95% CI: 0.71-1.22	Latreille et al., 2013
2919	photoaging	nutritional intake	18:3 n-3 ALA from Dairy products (%TEI), [0.100-0.122] vs <0.080	OR: 1.16, 95% CI: 0.90-1.50	Latreille et al., 2013
2919	photoaging	nutritional intake	18:3 n-3 ALA from Dairy products (%TEI), [0.110-0.131] vs <0.090	OR: 1.04, 95% CI: 0.78-1.39	Latreille et al., 2013
2919	photoaging	nutritional intake	18:3 n-3 ALA from Dairy products (%TEI), >=0.122 vs <0.080	OR: 1.06, 95% CI: 0.81-1.39	Latreille et al., 2013
2919	photoaging	nutritional intake	18:3 n-3 ALA from Dairy products (%TEI), 0.131 vs <0.090	OR: 1.18, 95% CI: 0.87-1.58	Latreille et al., 2013
2919	photoaging	nutritional intake	18:3 n-3 ALA from Fruit and vegetables (%TEI) , [0.030-0.041] vs <0.030	OR: 0.85, 95% CI: 0.65-1.10	Latreille et al., 2013
2919	photoaging	nutritional intake	18:3 n-3 ALA from Fruit and vegetables (%TEI) , [0.038-0.053] vs <0.038	OR: 1.24, 95% CI: 0.92-1.68	Latreille et al., 2013
2919	photoaging	nutritional intake	18:3 n-3 ALA from Fruit and vegetables (%TEI) , [0.041-0.055] vs <0.030	OR: 0.78, 95% CI: 0.59-1.03	Latreille et al., 2013
2919	photoaging	nutritional intake	18:3 n-3 ALA from Fruit and vegetables (%TEI) , [0.053-0.072] vs <0.038	OR: 1.11, 95% CI: 0.81-1.52	Latreille et al., 2013
2919	photoaging	nutritional intake	18:3 n-3 ALA from Fruit and vegetables (%TEI) , >=0.055 vs <0.030	OR: 0.73, 95% CI: 0.53-0.98	Latreille et al., 2013
2919	photoaging	nutritional intake	18:3 n-3 ALA from Fruit and vegetables (%TEI) , 0.072 vs <0.038	OR: 1.14, 95% CI: 0.80-1.62	Latreille et al., 2013
2919	photoaging	nutritional intake	18:3 n-3 ALA from Vegetable oils (%TEI), [0.031-0.046] vs <0.031	OR: 0.78, 95% CI: 0.60-1.01	Latreille et al., 2013
2919	photoaging	nutritional intake	18:3 n-3 ALA from Vegetable oils (%TEI), [0.036-0.052] vs <0.036	OR: 1.08, 95% CI: 0.82-1.44	Latreille et al., 2013
2919	photoaging	nutritional intake	18:3 n-3 ALA from Vegetable oils (%TEI), [0.046-0.064] vs <0.031	OR: 0.62, 95% CI: 0.47-0.81	Latreille et al., 2013
2919	photoaging	nutritional intake	18:3 n-3 ALA from Vegetable oils (%TEI), [0.052-0.072] vs <0.036	OR: 0.78, 95% CI: 0.58-1.05	Latreille et al., 2013
2919	photoaging	nutritional intake	18:3 n-3 ALA from Vegetable oils (%TEI), >=0.064 vs <0.031	OR: 0.72, 95% CI: 0.53-0.99	Latreille et al., 2013
2919	photoaging	nutritional intake	18:3 n-3 ALA from Vegetable oils (%TEI), 0.072 vs <0.036	OR: 0.77, 95% CI: 0.56-1.07	Latreille et al., 2013
2919	photoaging	nutritional intake	20:5 n-3 EPA (%TEI) , [0.024-0.045] vs <0.024	OR: 1.01, 95% CI: 0.79-1.30	Latreille et al., 2013
2919	photoaging	nutritional intake	20:5 n-3 EPA (%TEI) , [0.026-0.049] vs <0.026	OR: 0.71, 95% CI: 0.53-0.94	Latreille et al., 2013
2919	photoaging	nutritional intake	20:5 n-3 EPA (%TEI) , [0.045-0.074] vs <0.024	OR: 0.91, 95% CI: 0.71-1.17	Latreille et al., 2013
2919	photoaging	nutritional intake	20:5 n-3 EPA (%TEI) , [0.049-0.085] vs <0.026	OR: 0.73, 95% CI: 0.56-0.97	Latreille et al., 2013
2919	photoaging	nutritional intake	20:5 n-3 EPA (%TEI) , >=0.074 vs <0.024	OR: 1.05, 95% CI: 0.82-1.36	Latreille et al., 2013
2919	photoaging	nutritional intake	20:5 n-3 EPA (%TEI) , 0.085 vs <0.026	OR: 0.69, 95% CI: 0.52-0.91	Latreille et al., 2013
2919	photoaging	nutritional intake	22:5 n-3 DPA (%TEI) , [0.018-0.025] vs <0.018	OR: 0.82, 95% CI: 0.62-1.09	Latreille et al., 2013
2919	photoaging	nutritional intake	22:5 n-3 DPA (%TEI) , [0.018-0.025] vs <0.018	OR: 0.92, 95% CI: 0.71-1.18	Latreille et al., 2013
2919	photoaging	nutritional intake	22:5 n-3 DPA (%TEI) , [0.025-0.035] vs <0.018	OR: 0.84, 95% CI: 0.65-1.08	Latreille et al., 2013
2919	photoaging	nutritional intake	22:5 n-3 DPA (%TEI) , [0.025-0.038] vs <0.018	OR: 0.66, 95% CI: 0.50-0.87	Latreille et al., 2013
2919	photoaging	nutritional intake	22:5 n-3 DPA (%TEI) , >=0.035 vs <0.018	OR: 0.93, 95% CI: 0.72-1.20	Latreille et al., 2013
2919	photoaging	nutritional intake	22:5 n-3 DPA (%TEI) , 0.038 vs <0.018	OR: 0.77, 95% CI: 0.58-1.02	Latreille et al., 2013
2919	photoaging	nutritional intake	22:5 n-3 DPA from Fish and seafood (%TEI) , [0.003-0.007] vs <0.003	OR: 1.04, 95% CI: 0.80-1.35	Latreille et al., 2013
2919	photoaging	nutritional intake	22:5 n-3 DPA from Fish and seafood (%TEI) , [0.003-0.008] vs <0.003	OR: 0.99, 95% CI: 0.74-1.32	Latreille et al., 2013
2919	photoaging	nutritional intake	22:5 n-3 DPA from Fish and seafood (%TEI) , [0.007-0.017] vs <0.003	OR: 1.06, 95% CI: 0.79-1.43	Latreille et al., 2013
2919	photoaging	nutritional intake	22:5 n-3 DPA from Fish and seafood (%TEI) , [0.008-0.021] vs <0.003	OR: 0.99, 95% CI: 0.71-1.39	Latreille et al., 2013
2919	photoaging	nutritional intake	22:5 n-3 DPA from Fish and seafood (%TEI) , >=0.017 vs <0.003	OR: 1.32, 95% CI: 0.90-1.92	Latreille et al., 2013
2919	photoaging	nutritional intake	22:5 n-3 DPA from Fish and seafood (%TEI) , 0.021 vs <0.003	OR: 0.97, 95% CI: 0.61-1.53	Latreille et al., 2013
2919	photoaging	nutritional intake	22:5 n-3 DPA from Meat (%TEI) , [0.003-0.005] vs <0.003	OR: 1.20, 95% CI: 0.92-1.58	Latreille et al., 2013
2919	photoaging	nutritional intake	22:5 n-3 DPA from Meat (%TEI) , [0.003-0.006] vs <0.003	OR: 1.01, 95% CI: 0.79-1.29	Latreille et al., 2013
2919	photoaging	nutritional intake	22:5 n-3 DPA from Meat (%TEI) , [0.005-0.008] vs <0.003	OR: 1.10, 95% CI: 0.83-1.45	Latreille et al., 2013
2919	photoaging	nutritional intake	22:5 n-3 DPA from Meat (%TEI) , [0.006-0.008] vs <0.003	OR: 1.02, 95% CI: 0.79-1.31	Latreille et al., 2013
2919	photoaging	nutritional intake	22:5 n-3 DPA from Meat (%TEI) , >=0.008 vs <0.003	OR: 1.02, 95% CI: 0.79-1.32	Latreille et al., 2013
2919	photoaging	nutritional intake	22:5 n-3 DPA from Meat (%TEI) , 0.008 vs <0.003	OR: 1.09, 95% CI: 0.82-1.45	Latreille et al., 2013
2919	photoaging	nutritional intake	22:5 n-3 DPA from Processed meat (%TEI) , [0.002-0.004] vs <0.002	OR: 0.90, 95% CI: 0.68-1.19	Latreille et al., 2013
2919	photoaging	nutritional intake	22:5 n-3 DPA from Processed meat (%TEI) , [0.002-0.004] vs <0.002	OR: 1.07, 95% CI: 0.84-1.37	Latreille et al., 2013
2919	photoaging	nutritional intake	22:5 n-3 DPA from Processed meat (%TEI) , [0.004-0.006] vs <0.002	OR: 0.92, 95% CI: 0.70-1.21	Latreille et al., 2013
2919	photoaging	nutritional intake	22:5 n-3 DPA from Processed meat (%TEI) , [0.004-0.007] vs <0.002	OR: 0.94, 95% CI: 0.73-1.22	Latreille et al., 2013
2919	photoaging	nutritional intake	22:5 n-3 DPA from Processed meat (%TEI) , >=0.007 vs <0.002	OR: 1.06, 95% CI: 0.81-1.38	Latreille et al., 2013
2919	photoaging	nutritional intake	22:5 n-3 DPA from Processed meat (%TEI) , 0.006 vs <0.002	OR: 0.96, 95% CI: 0.73-1.26	Latreille et al., 2013
2919	photoaging	nutritional intake	22:6 n-3 DHA (%TEI) , [0.043-0.075] vs <0.043	OR: 0.92, 95% CI: 0.72-1.19	Latreille et al., 2013
2919	photoaging	nutritional intake	22:6 n-3 DHA (%TEI) , [0.045-0.084] vs <0.045	OR: 0.80, 95% CI: 0.60-1.05	Latreille et al., 2013
2919	photoaging	nutritional intake	22:6 n-3 DHA (%TEI) , [0.075-0.127] vs <0.043	OR: 0.84, 95% CI: 0.65-1.08	Latreille et al., 2013
2919	photoaging	nutritional intake	22:6 n-3 DHA (%TEI) , [0.084-0.151] vs <0.045	OR: 0.79, 95% CI: 0.60-1.04	Latreille et al., 2013
2919	photoaging	nutritional intake	22:6 n-3 DHA (%TEI) , >=0.127 vs <0.043	OR: 0.90, 95% CI: 0.70-1.17	Latreille et al., 2013
2919	photoaging	nutritional intake	22:6 n-3 DHA (%TEI) , 0.151 vs <0.045	OR: 0.80, 95% CI: 0.60-1.05	Latreille et al., 2013
2919	photoaging	nutritional intake	LC n-3 PUFA (%TEI) , [0.088-0.145] vs <0.088	OR: 0.89, 95% CI: 0.69-1.14	Latreille et al., 2013
2919	photoaging	nutritional intake	LC n-3 PUFA (%TEI) , [0.091-0.160] vs <0.091	OR: 0.81, 95% CI: 0.61-1.07	Latreille et al., 2013
2919	photoaging	nutritional intake	LC n-3 PUFA (%TEI) , [0.145-0.237] vs <0.088	OR: 0.88, 95% CI: 0.69-1.14	Latreille et al., 2013
2919	photoaging	nutritional intake	LC n-3 PUFA (%TEI) , [0.160-0.268] vs <0.091	OR: 0.73, 95% CI: 0.55-0.96	Latreille et al., 2013
2919	photoaging	nutritional intake	LC n-3 PUFA (%TEI) , >=0.237 vs <0.088	OR: 0.90, 95% CI: 0.70-1.16	Latreille et al., 2013
2919	photoaging	nutritional intake	LC n-3 PUFA (%TEI) , 0.268 vs <0.091	OR: 0.75, 95% CI: 0.57-0.99	Latreille et al., 2013
560	elastosis	hair colour	black vs red/blond	OR: 1.69, 95% CI: 0.64-4.47	Leung & Harvey, 2002
560	elastosis	sun exposure	lifetime, cumulative h x 10	OR: 1.000028, 95% CI: 0.999931-1.000125	Leung & Harvey, 2002
560	elastosis	sunscreen use	yes vs no	OR: 1.1, 95% CI: 0.71-1.68	Leung & Harvey, 2002
560	elastosis	hair colour	dark brown vs red/blond	OR: 0.98, 95% CI: 0.48-2.01	Leung & Harvey, 2002
560	elastosis	hair colour	light brown vs red/blond	OR: 1.15, 95% CI: 0.57-2.35	Leung & Harvey, 2002
560	elastosis	hair colour	medium brown vs red/blond	OR: 0.97, 95% CI: 0.49-1.91	Leung & Harvey, 2002
560	elastosis	eye colour	brown/grey vs blue/green	OR: 0.73, 95% CI: 0.46-1.15	Leung & Harvey, 2002
560	elastosis	gender	male vs female	OR: 0.89, 95% CI: 0.54-1.46	Leung & Harvey, 2002
560	elastosis	skin type	genetically brown/black vs never tans, always burns	OR: 0.0004, 95% CI: 0-90000	Leung & Harvey, 2002
560	elastosis	skin type	tan only vs burn only	OR: 0.58, 95% CI: 0.23-1.46	Leung & Harvey, 2002
560	elastosis	skin type	tans easily vs burn only	OR: 0.60, 95% CI: 0.27-1.36	Leung & Harvey, 2002
560	elastosis	skin type	tans with difficulty vs burn only	OR: 0.89, 95% CI: 0.40-1.97	Leung & Harvey, 2002
560	elastosis	smoking exposure	cigarettes/d	OR: 1.07, 95% CI: 1.03-1.10	Leung & Harvey, 2002
560	elastosis	UV lamp use	ever vs never	OR: 1.2, 95% CI: 0.49-2.99	Leung & Harvey, 2002
560	elastosis	age	increase (year)	OR: 1.15, 95% CI: 1.11-1.19	Leung & Harvey, 2002
1129	cutis rhomboidalis nuchae	air pollution	cooking with solid fuels	OR: 0.98, 95% CI: 0.69-1.37	Li et al., 2015
1129	elastosis	air pollution	cooking with solid fuels	OR: 1.17, 95% CI: 0.80-1.70	Li et al., 2015
1129	pigmentation (arms)	air pollution	cooking with solid fuels	GMR: 1.02, 95% CI: 0.89-1.01	Li et al., 2015
1129	pigmentation (arms)	air pollution	cooking with solid fuels	OR: 0.96, 95% CI: 0.70-1.33	Li et al., 2015
1129	pigmentation (cheeks)	air pollution	cooking with solid fuels	GMR: 0.93, 95% CI: 0.83-1.05	Li et al., 2015
1129	pigmentation (forehead)	air pollution	cooking with solid fuels	GMR: 0.93, 95% CI: 0.83-1.05	Li et al., 2015
1129	pigmentation (hand dorsum)	air pollution	cooking with solid fuels	GMR: 1.04, 95% CI: 0.93-1.17	Li et al., 2015
1129	sagging (cheeks)	air pollution	cooking with solid fuels	AMR: 1.06, 95% CI: 1.01-1.11	Li et al., 2015
1129	sagging (eyelids)	air pollution	cooking with solid fuels	AMR: 1.06, 95% CI: 1.02-1.11	Li et al., 2015
1129	telangiectasia	air pollution	cooking with solid fuels	AMR: 1.01, 95% CI: 0.91-1.23	Li et al., 2015
1129	wrinkling (crow’s feet)	air pollution	cooking with solid fuels	AMR: 1.06, 95% CI: 1.02-1.11	Li et al., 2015
1129	wrinkling (forehead)	air pollution	cooking with solid fuels	AMR: 1.09, 95% CI: 1.05-1.14	Li et al., 2015
1129	wrinkling (glabella)	air pollution	cooking with solid fuels	AMR: 1.05, 95% CI: 1.01-1.11	Li et al., 2015
1129	wrinkling (hand dorsum)	air pollution	cooking with solid fuels	OR: 1.74, 95% CI: 1.20-2.55	Li et al., 2015
1129	wrinkling (nasolabial folds)	air pollution	cooking with solid fuels	AMR: 1.08, 95% CI: 1.04-1.11	Li et al., 2015
1129	wrinkling (periorbital region)	air pollution	cooking with solid fuels	AMR: 1.04, 95% CI: 1-1.09	Li et al., 2015
1129	wrinkling (upper lip)	air pollution	cooking with solid fuels	AMR: 1.07, 95% CI: 1.01-1.13	Li et al., 2015
1524	dryness	age	increase (year)	OR: 1.01, 95% CI: 1.01-1.02	Lichterfeld et al., 2016
1524	dryness	BMI	increase (kg/m2)	OR: 0.99, 95% CI: 0.97-1.01	Lichterfeld et al., 2016
534	skin surface microtopography	skin colour	Fair vs Dark/olive	OR: 4.51, 95% CI: 2.33-8.75	Lucas et al., 2009
534	skin surface microtopography	hair colour	Blonde vs Black	OR: 3.88, 95% CI: 1.85-8.16	Lucas et al., 2009
534	skin surface microtopography	hair colour	Dark brown vs Black	OR: 2.88, 95% CI: 1.36-6.09	Lucas et al., 2009
534	skin surface microtopography	hair colour	Red vs Black	OR: 11.31, 95% CI: 4.08-31.36	Lucas et al., 2009
534	skin surface microtopography	skin colour	Medium/fair vs Dark/olive	OR: 6.09, 95% CI: 3.14-11.8	Lucas et al., 2009
534	skin surface microtopography	skin colour	Olive/medium vs Dark/olive	OR: 3.62, 95% CI: 1.82-7.21	Lucas et al., 2009
534	skin surface microtopography	education level	university vs <=3 y of high school	OR: 0.68, 95% CI: 0.45-1.05	Lucas et al., 2009
534	skin surface microtopography	eye colour	Blue/gray vs Brown	OR: 1.72, 95% CI: 1.14-2.59	Lucas et al., 2009
534	skin surface microtopography	eye colour	Green vs Brown	OR: 1.42, 95% CI: 0.82-2.45	Lucas et al., 2009
534	skin surface microtopography	eye colour	Hazel vs Brown	OR: 1.75, 95% CI: 1.06-2.91	Lucas et al., 2009
534	skin surface microtopography	gender	Female vs Male	OR: 0.54, 95% CI: 0.37-0.79	Lucas et al., 2009
534	skin surface microtopography	socioeconomic status	higher parity	OR: 1.18, 95% CI: 1.02-1.36	Lucas et al., 2009
534	skin surface microtopography	socioeconomic status	tradespersons vs managers	OR: 2.47, 95% CI: 1.20-5.11	Lucas et al., 2009
534	skin surface microtopography	sun exposure	occupational, half indoors vs indoors	OR: 4.34, 95% CI: 1.66-11.37	Lucas et al., 2009
534	skin surface microtopography	sun exposure	occupational, mainly indoors vs indoors	OR: 2.13, 95% CI: 1.00-8.08	Lucas et al., 2009
534	skin surface microtopography	sun exposure	occupational, mainly outdoors vs indoors	OR: 4.62, 95% CI: 1.62-13.21	Lucas et al., 2009
534	skin surface microtopography	sunburn	blistering sunburn, ever vs never	OR: 1.97, 95% CI: 1.4-2.78	Lucas et al., 2009
534	skin surface microtopography	sunburn	lifetime, >10 vs 0	OR: 2.86, 95% CI: 1.5-5.43	Lucas et al., 2009
534	skin surface microtopography	sunburn	lifetime, 1 vs 0	OR: 0.75, 95% CI: 0.42-1.35	Lucas et al., 2009
534	skin surface microtopography	sunburn	lifetime, 2-5 vs 0	OR: 1.36, 95% CI: 0.82-2.25	Lucas et al., 2009
534	skin surface microtopography	sunburn	lifetime, 6-10 vs 0	OR: 1.49, 95% CI: 0.8-2.77	Lucas et al., 2009
534	skin surface microtopography	ethnicity	caucasian vs non-caucasian	OR: 4.36, 95% CI: 1.94-9.8	Lucas et al., 2009
534	skin surface microtopography	age	increase (year)	OR: 1.12, 95% CI: 1.1-1.14	Lucas et al., 2009
6630	photoaging	sun exposure	Mild vs None, females	OR: 0.9, 95% CI: 0.5-1.8	Malvy et al., 2000
6630	photoaging	sun exposure	Mild vs None, males	OR: 0.6, 95% CI: 0.4-1.3	Malvy et al., 2000
6630	photoaging	sun exposure	Moderate vs None, females	OR: 1, 95% CI: 0.5-1.9	Malvy et al., 2000
6630	photoaging	sun exposure	Moderate vs None, males	OR: 0.7, 95% CI: 0.4-1.4	Malvy et al., 2000
6630	photoaging	sun exposure	Severe vs None, females	OR: 1.1, 95% CI: 0.5-2.2	Malvy et al., 2000
6630	photoaging	sun exposure	Severe vs None, males	OR: 0.8, 95% CI: 0.4-1.6	Malvy et al., 2000
6630	photoaging	BMI	>27 kg/m2 vs<22 kg/m2, females	OR: 0.8, 95% CI: 0.7-1.1	Malvy et al., 2000
6630	photoaging	BMI	>27 kg/m2 vs<22 kg/m2, males	OR: 0.8, 95% CI: 0.6-1.0	Malvy et al., 2000
6630	photoaging	BMI	22-27 kg/m2 vs<22 kg/m2, females	OR: 0.8, 95% CI: 0.7-1.0	Malvy et al., 2000
6630	photoaging	BMI	22-27 kg/m2 vs<22 kg/m2, males	OR: 0.9, 95% CI: 0.7-1.1	Malvy et al., 2000
6630	photoaging	contraceptive use	Oral contraception vs No oral contraception, females	OR: 0.9, 95% CI: 0.6-1.4	Malvy et al., 2000
6630	photoaging	menopausal status	Menopausal vs Premenopausal, females	OR: 1.5, 95% CI: 1.2-1.8	Malvy et al., 2000
6630	photoaging	skin phototype	IIIa vs I/II, females	OR: 0.3, 95% CI: 0.2-0.5	Malvy et al., 2000
6630	photoaging	skin phototype	IIIa vs I/II, males	OR: 1.2, 95% CI: 0.7-2.2	Malvy et al., 2000
6630	photoaging	skin phototype	IIIb vs I/II, females	OR: 0.4, 95% CI: 0.3-0.6	Malvy et al., 2000
6630	photoaging	skin phototype	IIIb vs I/II, males	OR: 1.2, 95% CI: 0.7-2	Malvy et al., 2000
6630	photoaging	skin phototype	IV vs I/II, females	OR: 0.6, 95% CI: 0.4-0.9	Malvy et al., 2000
6630	photoaging	skin phototype	IV vs I/II, males	OR: 1.3, 95% CI: 0.8-2.3	Malvy et al., 2000
6630	photoaging	skin phototype	V/VI vs I/II, females	OR: 0.7, 95% CI: 0.4-1.3	Malvy et al., 2000
6630	photoaging	skin phototype	V/VI vs I/II, males	OR: 2.9, 95% CI: 1.6-5.2	Malvy et al., 2000
6630	photoaging	smoking status	Current smoker vs non-smoker, females	OR: 1.2, 95% CI: 1-1.6	Malvy et al., 2000
6630	photoaging	smoking status	Current smoker vs non-smoker, males	OR: 1.2, 95% CI: 0.9-1.5	Malvy et al., 2000
6630	photoaging	smoking status	Former smoker vs non-smoker, females	OR: 1, 95% CI: 0.8-1.2	Malvy et al., 2000
6630	photoaging	smoking status	Former smoker vs non-smoker, males	OR: 1, 95% CI: 0.9-1.2	Malvy et al., 2000
6630	photoaging	socioeconomic status	Employed, workers vs Nonactive subjects, females	OR: 0.9, 95% CI: 0.7-1.1	Malvy et al., 2000
6630	photoaging	socioeconomic status	Employed, workers vs Nonactive subjects, males	OR: 1, 95% CI: 0.7-1.3	Malvy et al., 2000
6630	photoaging	socioeconomic status	Farmers, self-employed vs Nonactive subjects, females	OR: 0.9, 95% CI: 0.6-1.3	Malvy et al., 2000
6630	photoaging	socioeconomic status	Farmers, self-employed vs Nonactive subjects, males	OR: 1, 95% CI: 0.7-1.4	Malvy et al., 2000
6630	photoaging	socioeconomic status	Managerial staff, intermediate professions vs Nonactive subjects, females	OR: 0.8, 95% CI: 0.7-1	Malvy et al., 2000
6630	photoaging	socioeconomic status	Managerial staff, intermediate professions vs Nonactive subjects, males	OR: 0.9, 95% CI: 0.8-1.2	Malvy et al., 2000
6630	photoaging	age	50-54y vs 45-49y, females	OR: 4.2, 95% CI: 3.5-5.1	Malvy et al., 2000
6630	photoaging	age	50-54y vs 45-49y, males	OR: 5.7, 95% CI: 4.8-6.9	Malvy et al., 2000
6630	photoaging	age	55-60y vs 45-49y, females	OR: 7.8, 95% CI: 6.4-9.6	Malvy et al., 2000
6630	photoaging	age	55-60y vs 45-49y, males	OR: 9.7, 95% CI: 8.1-11.7	Malvy et al., 2000
130	photoaging	age	increase	significantly associated with higher photodamage score (r=0.78, p<0.001)	Martires et al., 2009
130	photoaging	alcohol consumption	frequent use	significant associations with lower photodamage score (r=-0.26, p=0.003)	Martires et al., 2009
130	photoaging	smoking status	smoking	significantly associated with higher photodamage score (p=0.046)	Martires et al., 2009
130	photoaging	weight	increase	significantly associated with higher photodamage score (r=0.21, p=0.02); however, stratifying for age showed that increased weight was associated with lower photodamage score (r=-0.27, p=0.08) for those over 54 years	Martires et al., 2009
220	perceived age (decrease)	sun exposure	less time spent in the sun	S	Mayes et al., 2010
220	perceived age	education level	per year increase	significantly associated with higher perceived age	Mayes et al., 2010
220	perceived age	frequency of doctor visits	increased	significantly associated with higher perceived age	Mayes et al., 2010
220	perceived age	menopausal status	menopausal	significantly associated with higher perceived age	Mayes et al., 2010
220	perceived age	number of household members	fewer	significantly associated with higher perceived age	Mayes et al., 2010
220	perceived age	physical activity level	moderate levels	significantly associated with higher perceived age	Mayes et al., 2010
220	perceived age (decrease)	sun exposure	occupational, indoor	S	Mayes et al., 2010
220	perceived age	use of cleansers, moisturisers, or night creams	more frequent use	significantly associated with higher perceived age	Mayes et al., 2010
2753	wrinkling	BMI	kg/m2, males	% increase: -1.816, 95% CI: -2.68, -0.946	Mekic et al., 2019a
2753	wrinkling	BMI	kg/m2, females	% increase: -2.057, 95% CI: -2.652, -1.458	Mekic et al., 2019a
2753	wrinkling	education level	high vs low, males	% increase: 8.463, 95% CI: -4.14, 22.721	Mekic et al., 2019a
2753	wrinkling	education level	high vs low, females	% increase: -9.263, 95% CI: -18.754, 1.337	Mekic et al., 2019a
2753	wrinkling	education level	medium vs low, males	% increase: 9.157, 95% CI: -3.092, 23.017	Mekic et al., 2019a
2753	wrinkling	education level	medium vs low, females	% increase: -3.142, 95% CI: -12.156, 6.798	Mekic et al., 2019a
2753	wrinkling	nutritional intake	daily energy intake in Kcal, males	% increase: 0.004, 95% CI: -0.001, 0.008	Mekic et al., 2019a
2753	wrinkling	nutritional intake	daily energy intake in Kcal, females	% increase: -0.001, 95% CI: -0.005, 0.004	Mekic et al., 2019a
2753	wrinkling	nutritional intake	etc	see Supplementary Table 5	Mekic et al., 2019a
2753	wrinkling	physical activity level	METs h/week, males	% increase: 0.108, 95% CI: 0.033, 0.183	Mekic et al., 2019a
2753	wrinkling	physical activity level	METs h/week, females	% increase: 0.082, 95% CI: 0.019, 0.144	Mekic et al., 2019a
2753	wrinkling	smoking status	current smoking vs never smoking, males	% increase: 15.279, 95% CI: 4.898, 26.686	Mekic et al., 2019a
2753	wrinkling	smoking status	current smoking vs never smoking, females	% increase: 37.473, 95% CI: 25.978, 50.016	Mekic et al., 2019a
2753	wrinkling	smoking status	former smoking vs never smoking, males	% increase: 0.524, 95% CI: -6.935, 8.62	Mekic et al., 2019a
2753	wrinkling	smoking status	former smoking vs never smoking, females	% increase: 10.413, 95% CI: 3.798, 17.45	Mekic et al., 2019a
2753	wrinkling	age	increase (year), males	% increase: 2.555, 95% CI: 2.113, 2.999	Mekic et al., 2019a
2753	wrinkling	age	increase (year), females	% increase: 4.726, 95% CI: 4.294, 5.159	Mekic et al., 2019a
5547	dryness (generalised)	age	increase (year)	OR: 1.04, 95% CI: 1.03-1.05	Mekic et al., 2019b
5547	dryness (localised)	age	increase (year)	OR: 1.009, 95% CI: 1.003-1.016	Mekic et al., 2019b
5547	dryness (generalised)	skin colour	brown to black vs olive to light brown	OR: 3.62, 95% CI: 1.96-6.73	Mekic et al., 2019b
5547	dryness (generalised)	skin colour	very white to white vs olive to light brown	OR: 1.24, 95% CI: 0.94-1.64	Mekic et al., 2019b
5547	dryness (localised)	skin colour	brown to black vs olive to light brown	OR: 1.2, 95% CI: 0.76-1.9	Mekic et al., 2019b
5547	dryness (localised)	skin colour	very white to white vs olive to light brown	OR: 1.18, 95% CI: 1.01-1.38	Mekic et al., 2019b
5547	dryness (generalised)	alcohol consumption	yes vs no	OR: 1, 95% CI: 0.99-1.02	Mekic et al., 2019b
5547	dryness (localised)	alcohol consumption	yes vs no	OR: 0.995, 95% CI: 0.987-1.003	Mekic et al., 2019b
5547	dryness (generalised)	BMI	increase (kg/m2)	OR: 0.96, 95% CI: 0.94-0.98	Mekic et al., 2019b
5547	dryness (localised)	BMI	increase (kg/m2)	OR: 0.98, 95% CI: 0.97-0.99	Mekic et al., 2019b
5547	dryness (generalised)	cream use	yes, daily vs no	OR: 0.8, 95% CI: 0.6-1.02	Mekic et al., 2019b
5547	dryness (generalised)	cream use	yes, sometimes vs no	OR: 1.29, 95% CI: 0.91-1.83	Mekic et al., 2019b
5547	dryness (localised)	cream use	yes, daily vs no	OR: 0.77, 95% CI: 0.65-0.92	Mekic et al., 2019b
5547	dryness (localised)	cream use	yes, sometimes vs no	OR: 1.09, 95% CI: 0.87-1.36	Mekic et al., 2019b
5547	dryness (generalised)	education level	high vs low	OR: 0.77, 95% CI: 0.55-1.08	Mekic et al., 2019b
5547	dryness (generalised)	education level	medium vs low	OR: 0.99, 95% CI: 0.74-1.34	Mekic et al., 2019b
5547	dryness (localised)	education level	high vs low	OR: 0.84, 95% CI: 0.67-1.04	Mekic et al., 2019b
5547	dryness (localised)	education level	medium vs low	OR: 1.05, 95% CI: 0.86-1.28	Mekic et al., 2019b
5547	dryness (generalised)	gender	female vs male	OR: 1.49, 95% CI: 1.16-1.93	Mekic et al., 2019b
5547	dryness (localised)	gender	female vs male	OR: 1.29, 95% CI: 1.1-1.52	Mekic et al., 2019b
5547	dryness (generalised)	self-perceived health	per point increase	OR: 0.993, 95% CI: 0.987-0.999	Mekic et al., 2019b
5547	dryness (localised)	self-perceived health	per point increase	OR: 0.998, 95% CI: 0.994-1.002	Mekic et al., 2019b
5547	dryness (generalised)	smoking status	ever-smoking vs never-smoking	OR: 1.27, 95% CI: 1.02-1.57	Mekic et al., 2019b
5547	dryness (localised)	smoking status	ever-smoking vs never-smoking	OR: 0.99, 95% CI: 0.87-1.14	Mekic et al., 2019b
2842	telangiectasia	skin colour	Pale vs White-to-olive	% increase: 31.4, 95% CI: 19.7, 44.1, p<0.001	Mekić et al., 2020
2842	telangiectasia	skin colour	White vs White-to-olive	% increase: 9.2, 95% CI: 2.8, 16.0, p=0.004	Mekić et al., 2020
2842	telangiectasia	age	increase (year)	% increase: 1.7, 95% CI: 1.4, 2.0, p<0.001	Mekić et al., 2020
2842	telangiectasia	alcohol consumption	per glass/d	% increase: -0.8, 95% CI: -2.2, 0.7, p=0.291	Mekić et al., 2020
2842	telangiectasia	BMI	increase (kg/m2)	% increase: 0.2, 95% CI: -0.2, 0.7, p=0.405	Mekić et al., 2020
2842	telangiectasia	education level	High vs Low	% increase: 2.26, 95% CI: -5.76, 11.0, p=0.592	Mekić et al., 2020
2842	telangiectasia	education level	Medium vs Low	% increase: 4.31, 95% CI: -3.23, 12.4, p=0.27	Mekić et al., 2020
2842	telangiectasia	gender	Female vs Male	% increase: 18.3, 95% CI: 13.2, 23.6, p<0.001	Mekić et al., 2020
2842	telangiectasia	skin type	Tendency to sunburn	% increase: 10.2, 95% CI: 5.4, 15.3, p<0.001	Mekić et al., 2020
2842	telangiectasia	smoking status	Current vs Never	% increase: 38.4, 95% CI: 30.3, 47.0, p<0.001	Mekić et al., 2020
2842	telangiectasia	smoking status	Former vs Never	% increase: 11.6, 95% CI: 6.6, 16.9, p<0.001	Mekić et al., 2020
14	pigmentation	sunscreen use	yes	NS	Mizuno et al., 2016
14	wrinkling	sunscreen use	yes	NS	Mizuno et al., 2016
116	smoker's face	smoking status	current smoker	S (p<0.001)	Model, 1985
236	lentigines	BMI	>=30 vs <30	OR: 0.45, 95% CI: 0.16-1.24	Monestier et al., 2006
236	lentigines	smoking status	yes vs no	OR: 0.29, 95% CI: 0.12-0.73	Monestier et al., 2006
100	wrinkling	smoking status	current smoker vs non-smoker	Active smokers appeared to exhibit twice as much wrinkling as non-smokers; there was a dose-response relationship between average skin wrinkling and smoking pattern.	Muizzuddin et al., 1997
100	wrinkling	smoking status and sun exposure	na	A combination of sun exposure and cigarette smoke played a stronger role in the manifestation of wrinkles than age. Excessively sun-exposed smokers had twice as much wrinkling as non-smokers with low sun exposure	Muizzuddin et al., 1997
716	wrinkling	age	increase (year)	spearman's r: 0·70, p<0.01	Nagata et al., 2010
716	wrinkling	alcohol consumption	Alcohol intake (ml/d)	NS	Nagata et al., 2010
716	wrinkling	BMI	increase (kg/m2)	NS	Nagata et al., 2010
716	wrinkling	education level	per year increase	NS	Nagata et al., 2010
716	wrinkling	HRT use	Current HRT use	NS	Nagata et al., 2010
716	wrinkling	marital status	Not married	NS	Nagata et al., 2010
716	wrinkling	menopausal status	Postmenopausal	NS	Nagata et al., 2010
716	wrinkling	nutritional intake	etc	see Supplementary Table 5	Nagata et al., 2010
716	wrinkling	physical activity level	METs h/week	NS	Nagata et al., 2010
716	wrinkling	smoking status	Current smokers	spearman's r: 0·10, p<0.01	Nagata et al., 2010
716	wrinkling	smoking status	Ex-smokers	NS	Nagata et al., 2010
716	wrinkling	sun exposure	cumulative, hours	spearman's r: 0·17, p<0.01	Nagata et al., 2010
320	pigmentation	ethnicity	Asian vs Caucasian (Chinese vs French)	Pigmented spot intensity is a much more important ageing sign in Chinese women (severe for 30% of women over 40) than in French women (severe for less than 8% of women, irrespective of age)	Nouveau-Richard et al., 2005
320	wrinkling	smoking status	smokers	Wrinkle prevalence was always slightly higher in smokers but the difference never reached a significant level.	Nouveau-Richard et al., 2005
320	wrinkling	ethnicity	Asian vs Caucasian (Chinese vs French)	wrinkle onset is delayed by about 10 years in Chinese women as compared to French women. Facial wrinkling rate over the years is linear in French women and not linear in Chinese women who appear to experience a fast-ageing process between age 40 and 50.	Nouveau-Richard et al., 2005
200	wrinkling	age	increase	linear regression B: 1.5, p=0.0001	O'Hare et al., 1999
200	wrinkling	eye colour	nr	linear regression B: 3.46, p=0.0856	O'Hare et al., 1999
200	wrinkling	smoking exposure	increase (py)	linear regression B: 0.21, p=0.0001	O'Hare et al., 1999
200	wrinkling	sun exposure	occupational, 0–60 min/month	linear regression B: -3.69, p=0.0149	O'Hare et al., 1999
158	wrinkling	smoking status	smokers vs non-smokers	smokers had significantly higher scores for lower lid bags, malar bags, and lower lip vermillion lines (p<0.0001) as compared to non-smokers; smoking twins, of which one had smoked at least 5 years more than their counterpart had significantly higher scores for lower lid bags, malar bags, and lower lip vermillion lines.	Okada et al., 2013
60	overall skin aging	sleep quality	good vs poor	Good sleepers had significantly lower intrinsic ageing scores than poor sleepers (P<0.001). The difference in extrinsic ageing scores between the two groups was non-significant (P = 0.06)	Oyetakin‐White et al., 2015
188	pigmentation	age	increase	spearman's r: -0.25, SE: 0.07, p=<0.001	Park et al., 2019
188	wrinkling	age	increase	spearman's r: -0.24, SE: 0.1, p=0.012	Park et al., 2019
188	pigmentation	air pollution	CO (ppm)	spearman's r: 1.15, SE: 1.53, p=0.453	Park et al., 2019
188	pigmentation	air pollution	O3 (ppb)	spearman's r: 0.02, SE: 0.02, p=0.34	Park et al., 2019
188	pigmentation	air pollution	PM10 (μg/m3)	spearman's r: 0.02, SE: 0.02, p=0.164	Park et al., 2019
188	pigmentation	air pollution	PM2.5 exposure, per μg/m3	spearman's r: -0.01, SE: 0.03, p=0.657	Park et al., 2019
188	pigmentation	air pollution	SO2 (ppb)	spearman's r: -0.43, SE: 0.19, p=0.021	Park et al., 2019
188	wrinkling	air pollution	CO (ppm)	spearman's r: 2.81, SE: 2.25, p=0.212	Park et al., 2019
188	wrinkling	air pollution	O3 (ppb)	spearman's r: -0.04, SE: 0.04, p=0.278	Park et al., 2019
188	wrinkling	air pollution	PM10 (μg/m3)	spearman's r: 0.04, SE: 0.03, p=0.109	Park et al., 2019
188	wrinkling	air pollution	PM2.5 exposure, per μg/m3	spearman's r: -0.06, SE: 0.04, p=0.192	Park et al., 2019
188	wrinkling	air pollution	SO2 (ppb)	spearman's r: -0.31, SE: 0.26, p=0.235	Park et al., 2019
188	pigmentation	alcohol consumption	yes	spearman's r: 0.09, SE: 0.7, p=0.899	Park et al., 2019
188	wrinkling	alcohol consumption	yes	spearman's r: -0.18, SE: 1.03, p=0.863	Park et al., 2019
188	pigmentation	gender	female vs male	spearman's r: 8.43, SE: 1.61, p=<0.001	Park et al., 2019
188	wrinkling	gender	female vs male	spearman's r: 2.41, SE: 1.82, p=0.185	Park et al., 2019
188	pigmentation	nutritional intake	Instant food intake	spearman's r: 0.06, SE: 0.7, p=0.929	Park et al., 2019
188	wrinkling	nutritional intake	Instant food intake	spearman's r: 0.4, SE: 1.03, p=0.695	Park et al., 2019
188	pigmentation	sleep quality	Night working >= 6 h	spearman's r: -2.43, SE: 1.81, p=0.179	Park et al., 2019
188	pigmentation	sleep quality	Sleeping time <= 6 h	spearman's r: -0.65, SE: 0.82, p=0.434	Park et al., 2019
188	wrinkling	sleep quality	Night working >= 6 h	spearman's r: 0.8, SE: 2.17, p=0.711	Park et al., 2019
188	wrinkling	sleep quality	Sleeping time <= 6 h	spearman's r: 0.31, SE: 1.85, p=0.818	Park et al., 2019
188	pigmentation	sun exposure	Outdoor activity >= 8 h	spearman's r: 1.56, SE: 1.27, p=0.219	Park et al., 2019
188	wrinkling	sun exposure	Outdoor activity >= 8 h	spearman's r: 3.54, SE: 2.25, p=0.116	Park et al., 2019
400	lentigines (cheeks)	age	increase (year)	OR: 1.006, 95% CI: 1.038-1.095	Peng et al., 2017
400	lentigines (hand dorsum)	age	increase (year)	OR: 0.991, 95% CI: 0.967-1.016	Peng et al., 2017
400	lentigines (cheeks)	sunscreen use	yes vs no	OR: 0.722, 95% CI: 0.448-1.163	Peng et al., 2017
400	lentigines (hand dorsum)	sunscreen use	yes vs no	OR: 0.811, 95% CI: 0.512-1.283	Peng et al., 2017
400	lentigines (cheeks)	sun exposure	time spent outdoors, per hour increase	OR: 1.025, 95% CI: 0.919-1.143	Peng et al., 2017
400	lentigines (hand dorsum)	sun exposure	time spent outdoors, per hour increase	OR: 0.942, 95% CI: 0.848-1.047	Peng et al., 2017
400	seborrheic keratosis (cheeks)	sun exposure	time spent outdoors, per hour increase	OR: 0.92, 95% CI: 0.795-1.064	Peng et al., 2017
400	seborrheic keratosis (hand dorsum)	sun exposure	time spent outdoors, per hour increase	OR: 1.011, 95% CI: 0.87-1.174	Peng et al., 2017
400	seborrheic keratosis (cheeks)	sunscreen use	yes vs no	OR: 0.993, 95% CI: 0.547-1.803	Peng et al., 2017
400	seborrheic keratosis (hand dorsum)	sunscreen use	yes vs no	OR: 1.493, 95% CI: 0.784-2.844	Peng et al., 2017
400	lentigines (cheeks)	air pollution	fossil fuel exposure	OR: 2.358, 95% CI: 1.152-4.825	Peng et al., 2017
400	lentigines (cheeks)	air pollution	PM2.5 exposure, 63.56 µg/m3 vs 168.13 µg/m3	OR: 0.403, 95% CI: 0.239-0.679	Peng et al., 2017
400	lentigines (cheeks)	air pollution	second hand smoke exposure	OR: 1.784, 95% CI: 1.145-2.781	Peng et al., 2017
400	lentigines (hand dorsum)	air pollution	fossil fuel exposure	OR: 1.932, 95% CI: 0.983-3.794	Peng et al., 2017
400	lentigines (hand dorsum)	air pollution	PM2.5 exposure, 63.56 µg/m3 vs 168.13 µg/m3	OR: 0.263, 95% CI: 0.156-0.441	Peng et al., 2017
400	lentigines (hand dorsum)	air pollution	second hand smoke exposure	OR: 1.012, 95% CI: 0.656-1.56	Peng et al., 2017
400	seborrheic keratosis (cheeks)	air pollution	fossil fuel exposure	OR: 1.095, 95% CI: 0.494-2.429	Peng et al., 2017
400	seborrheic keratosis (cheeks)	air pollution	PM2.5 exposure, 63.56 µg/m3 vs 168.13 µg/m3	OR: 0.626, 95% CI: 0.334-1.174	Peng et al., 2017
400	seborrheic keratosis (cheeks)	air pollution	second hand smoke exposure	OR: 1.016, 95% CI: 0.598-1.726	Peng et al., 2017
400	seborrheic keratosis (hand dorsum)	air pollution	fossil fuel exposure	OR: 0.98, 95% CI: 0.405-2.367	Peng et al., 2017
400	seborrheic keratosis (hand dorsum)	air pollution	PM2.5 exposure, 63.56 µg/m3 vs 168.13 µg/m3	OR: 1.082, 95% CI: 0.53-2.209	Peng et al., 2017
400	seborrheic keratosis (hand dorsum)	air pollution	second hand smoke exposure	OR: 2.341, 95% CI: 1.288-4.254	Peng et al., 2017
400	lentigines (cheeks)	education level	<10 y vs >=10 y	OR: 1.061, 95% CI: 0.584-1.928	Peng et al., 2017
400	lentigines (hand dorsum)	education level	<10 y vs >=10 y	OR: 1.188, 95% CI: 0.66-2.138	Peng et al., 2017
400	seborrheic keratosis (cheeks)	education level	<10 y vs >=10 y	OR: 1.991, 95% CI: 0.978-4.055	Peng et al., 2017
400	seborrheic keratosis (hand dorsum)	education level	<10 y vs >=10 y	OR: 1.253, 95% CI: 0.571-2.753	Peng et al., 2017
400	lentigines (cheeks)	estrogen use	yes vs no	OR: 1.086, 95% CI: 0.554-2.128	Peng et al., 2017
400	lentigines (hand dorsum)	estrogen use	yes vs no	OR: 1.054, 95% CI: 0.536-2.073	Peng et al., 2017
400	seborrheic keratosis (cheeks)	estrogen use	yes vs no	OR: 0.871, 95% CI: 0.378-2.006	Peng et al., 2017
400	seborrheic keratosis (hand dorsum)	estrogen use	yes vs no	OR: 0.897, 95% CI: 0.352-2.281	Peng et al., 2017
400	lentigines (cheeks)	marital status	married vs not married	OR: 1.001, 95% CI: 0.541-1.853	Peng et al., 2017
400	lentigines (hand dorsum)	marital status	married vs not married	OR: 1.033, 95% CI: 0.566-1.888	Peng et al., 2017
400	seborrheic keratosis (cheeks)	marital status	married vs not married	OR: 0.863, 95% CI: 0.441-1.69	Peng et al., 2017
400	seborrheic keratosis (hand dorsum)	marital status	married vs not married	OR: 1.377, 95% CI: 0.612-3.097	Peng et al., 2017
400	lentigines (cheeks)	skin phototype	III vs IV	OR: 0.504, 95% CI: 0.324-0.782	Peng et al., 2017
400	lentigines (hand dorsum)	skin phototype	III vs IV	OR: 0.942, 95% CI: 0.617-1.439	Peng et al., 2017
400	seborrheic keratosis (cheeks)	skin phototype	III vs IV	OR: 0.741, 95% CI: 0.435-1.263	Peng et al., 2017
400	seborrheic keratosis (hand dorsum)	skin phototype	III vs IV	OR: 0.894, 95% CI: 0.496-1.611	Peng et al., 2017
400	lentigines (cheeks)	smoking status	yes vs no	OR: 1.224, 95% CI: 0.762-1.996	Peng et al., 2017
400	lentigines (hand dorsum)	smoking status	yes vs no	OR: 1.331, 95% CI: 0.841-2.107	Peng et al., 2017
400	seborrheic keratosis (cheeks)	smoking status	yes vs no	OR: 2.729, 95% CI: 1.585-4.7	Peng et al., 2017
400	seborrheic keratosis (hand dorsum)	smoking status	yes vs no	OR: 2.758, 95% CI: 1.528-4.981	Peng et al., 2017
400	lentigines (cheeks)	sunburn	any history vs no history	OR: 1.203, 95% CI: 0.691-2.092	Peng et al., 2017
400	lentigines (hand dorsum)	sunburn	any history vs no history	OR: 0.583, 95% CI: 0.336-1.009	Peng et al., 2017
400	seborrheic keratosis (cheeks)	sunburn	any history vs no history	OR: 0.516, 95% CI: 0.24-1.109	Peng et al., 2017
400	seborrheic keratosis (hand dorsum)	sunburn	any history vs no history	OR: 0.813, 95% CI: 0.367-1.8	Peng et al., 2017
400	seborrheic keratosis (cheeks)	age	increase (year)	OR: 1.035, 95% CI: 1.004-1.067	Peng et al., 2017
400	seborrheic keratosis (hand dorsum)	age	increase (year)	OR: 1.021, 95% CI: 0.986-1.059	Peng et al., 2017
87	lentigines	ethnicity	Asian vs Caucasian (Japanese vs German)	AMR: 6.173, 95% CI: 2.959-12.88	Perner et al., 2011
87	wrinkling (under the eyes)	ethnicity	Asian vs Caucasian (Japanese vs German)	AMR: 0.813, 95% CI: 0.639-0.987	Perner et al., 2011
87	wrinkling (upper lip)	ethnicity	Asian vs Caucasian (Japanese vs German)	AMR: 0.588, 95% CI: 0.274-0.901	Perner et al., 2011
453	skin surface microtopography	nutritional intake	etc	see Supplementary Table 5	Purba et al., 2001
354	pigmentation	seasons	winter vs summer	NS	Qiu et al., 2011
354	sagging	seasons	winter vs summer	NS	Qiu et al., 2011
354	wrinkling	seasons	winter vs summer	NS	Qiu et al., 2011
301	wrinkling	age	>=70y vs 25-39y	OR: 290.6, p<0.001	Raduan et al., 2008
301	wrinkling	age	40-54y vs 25-39y	OR: 11.43, p<0.001	Raduan et al., 2008
301	wrinkling	age	55-69y vs 25-39y	OR: 71.84, p<0.001	Raduan et al., 2008
301	wrinkling	alcohol consumption	yes vs no	OR: 0.83, p=0.582	Raduan et al., 2008
301	wrinkling	BMI	<=24.99 vs >=30	OR: 1.04, p=0.932	Raduan et al., 2008
301	wrinkling	BMI	25-29.99 vs >=30	OR: 1.28, p=0.58	Raduan et al., 2008
301	wrinkling	coffee consumption	yes vs no	OR: 1.09, p=0.827	Raduan et al., 2008
301	wrinkling	gender	female vs male	OR: 0.96, p=0.915	Raduan et al., 2008
301	wrinkling	history of relatives with precocious aging	yes vs no	OR: 1.15, p=0.77	Raduan et al., 2008
301	wrinkling	physical activity level	sports participation, yes vs no	OR: 1.49, p=0.257	Raduan et al., 2008
301	wrinkling	skin phototype	4 vs 1-3	OR: 0.35, p=0.002	Raduan et al., 2008
301	wrinkling	smoking exposure	>=40py vs 0py	OR: 4.13, p=0.015	Raduan et al., 2008
301	wrinkling	smoking exposure	0.1-39.9py vs 0py	OR: 1.79, p=0.117	Raduan et al., 2008
301	wrinkling	sunscreen use	yes vs no	OR: 0.66, p=0.368	Raduan et al., 2008
301	wrinkling	sun exposure	strong exposure, yes vs no	OR: 2.72, p-value: 0.016	Raduan et al., 2008
89	wrinkling	smoking exposure	increase (py)	r=0.63, p<0.001	Raitio et al., 2004
89	wrinkling	smoking status	smokers vs non-smokers	NS	Raitio et al., 2004
89	wrinkling	sun exposure	na	NS	Raitio et al., 2004
1826	perceived age	sun exposure	increase	S, males only	Rexbye et al., 2006
1826	perceived age	age	increase	S	Rexbye et al., 2006
1826	perceived age (decrease)	BMI	increase	S	Rexbye et al., 2006
1826	perceived age	smoking status	increase (py)	S, males only	Rexbye et al., 2006
1826	perceived age (decrease)	socioeconomic status	higher	S, females only	Rexbye et al., 2006
2823	cutis rhomboidalis nuchae	gender	female vs male	OR: 0.21, 95% CI: 0.16-0.26	Schäfer et al., 2006
2823	elastosis	gender	female vs male	OR: 0.97, 95% CI: 0.84-1.13	Schäfer et al., 2006
2823	ephelides (full body)	gender	female vs male	OR: 2.2, 95% CI: 1.7-2.7	Schäfer et al., 2006
2823	favre-racouchot syndrome	gender	female vs male	OR: 0.37, 95% CI: 0.19-0.75	Schäfer et al., 2006
2823	lentigines (arms and hand dorsum)	gender	female vs male	OR: 1.6, 95% CI: 1.4-1.9	Schäfer et al., 2006
2823	lentigines (shoulders)	gender	female vs male	OR: 0.7, 95% CI: 0.6-0.8	Schäfer et al., 2006
2823	solar keratosis (full body)	gender	female vs male	OR: 0.3, 95% CI: 0.1-0.4	Schäfer et al., 2006
115	skin surface microtopography	skin colour	lighter	linear regression B: 0.05, SE: 0.03	Seddon et al., 1992
115	skin surface microtopography	education level	<14y vs >=14y	linear regression B: -0.35, SE: 0.16	Seddon et al., 1992
115	skin surface microtopography	eye colour	lighter	linear regression B: 0.15, SE: 0.07	Seddon et al., 1992
115	skin surface microtopography	gender	male vs female	linear regression B: -0.31, SE: 0.15	Seddon et al., 1992
115	skin surface microtopography	skin type	Severe burn to tan	linear regression B: -0.2, SE: 0.09	Seddon et al., 1992
115	skin surface microtopography	smoking status	yes vs no	linear regression B: 0.88, SE: 0.38	Seddon et al., 1992
115	skin surface microtopography	age	increase	linear regression B: 0.03, SE: 0.01	Seddon et al., 1992
754	skin surface microtopography	age	increase	positively associated (p-value nr)	Silva et al., 2009
120	photoaging	sun exposure	na	Time spent as automobile driver was significantly associated with higher photodamage score of the left face, which was exposed to the sun when driving (p=0.015)	Singer et al., 1994
100	wrinkling	seasons	winter vs summer	NS	Song et al., 2015
77	smoker's face	skin colour	white vs non-white	OR: 8.102, 95% CI: 1.917-34.245	Suehara et al., 2006
77	smoker's face	smoking status	yes vs no	OR: 3.499, 95% CI: 1.015-12.06	Suehara et al., 2006
77	smoker's face	age	increase	OR: 1.211, 95% CI: 1.058-1.388	Suehara et al., 2006
1342	lentigines	age	increase (year)	OR: 1.12, 95% CI: 1.03-1.23	Suppa et al., 2011
1342	telangiectasia	sun exposure	per increase in daily average (h)	OR: 1.12, 95% CI: 1.02-1.24	Suppa et al., 2011
1342	telangiectasia	sunscreen use	per unit increase in SPF level	OR: 0.99, 95% CI: 0.87-1.14	Suppa et al., 2011
1342	telangiectasia	sunscreen use	used to avoid sunburn	OR: 0.98, 95% CI: 0.87-1.12	Suppa et al., 2011
1342	telangiectasia	sunscreen use	used to stay in the sun longer	OR: 1, 95% CI: 0.88-1.14	Suppa et al., 2011
1342	telangiectasia	alcohol consumption	per 10ml ethanol/w increase	OR: 0.91, 95% CI: 0.8-1.04	Suppa et al., 2011
1342	telangiectasia	BMI	increase (kg/m2)	OR: 1.23, 95% CI: 1.07-1.41	Suppa et al., 2011
1342	lentigines	education level	sixth form/vocational training vs primary/secondary school	OR: 1.29, 95% CI: 1.03-1.62	Suppa et al., 2011
1342	lentigines	education level	university/postgraduate vs primary/secondary school	OR: 1.57, 95% CI: 1.2-2.05	Suppa et al., 2011
1342	telangiectasia	education level	sixth form/vocational training vs primary/secondary school	OR: 0.84, 95% CI: 0.67-1.05	Suppa et al., 2011
1342	telangiectasia	education level	university/postgraduate vs primary/secondary school	OR: 0.92, 95% CI: 0.71-1.2	Suppa et al., 2011
1342	wrinkling	education level	sixth form/vocational training vs primary/secondary school	OR: 0.71, 95% CI: 0.57-0.88	Suppa et al., 2011
1342	wrinkling	education level	university/postgraduate vs primary/secondary school	OR: 0.55, 95% CI: 0.42-0.72	Suppa et al., 2011
1342	lentigines	gender	male vs female	OR: 1.43, 95% CI: 1.17-1.74	Suppa et al., 2011
1342	telangiectasia	gender	male vs female	OR: 7.52, 95% CI: 5.99-9.45	Suppa et al., 2011
1342	wrinkling	gender	male vs female	OR: 1.56, 95% CI: 1.28-1.89	Suppa et al., 2011
1342	telangiectasia	smoking exposure	increase (py)	OR: 1.21, 95% CI: 1.02-1.43	Suppa et al., 2011
1342	telangiectasia	smoking status	ever vs never	OR: 1.16, 95% CI: 0.89-1.52	Suppa et al., 2011
1342	telangiectasia	sunbed use	ever vs never	OR: 0.96, 95% CI: 0.77-1.19	Suppa et al., 2011
1342	telangiectasia	sunbed use	per increase in number of sessions in lifetime	OR: 0.97, 95% CI: 0.84-1.12	Suppa et al., 2011
1342	telangiectasia	sunburn	increase, lifetime number	OR: 1.05, 95% CI: 0.93-1.19	Suppa et al., 2011
1342	wrinkling	sunscreen use	per unit increase in SPF level	OR: 0.84, 95% CI: 0.74-0.96	Suppa et al., 2011
1342	wrinkling	sunscreen use	used to avoid sunburn	OR: 0.9, 95% CI: 0.79-1.02	Suppa et al., 2011
1342	wrinkling	sunscreen use	used to stay in the sun longer	OR: 0.93, 95% CI: 0.82-1.06	Suppa et al., 2011
1342	telangiectasia	age	increase (year)	OR: 1.35, 95% CI: 1.23-1.48	Suppa et al., 2011
1342	wrinkling	age	increase (year)	OR: 2.5, 95% CI: 2.26-2.76	Suppa et al., 2011
169	pigmentation	age	increase	R=0.487, P=0.000	Takahashi et al., 2017
169	pigmentation	skin type	na	Subjects with Skin Type I, one of the three grades of Japanese Skin Type (JST), whose melanin formation is genetically lower, showed higher pigment spot score.	Takahashi et al., 2017
277	sagging	age	increase (year)	correlated	Tsukahara et al., 2007
277	sagging	location	Bangkok vs Shanghai vs Tokyo	significant difference in sagging between the Tokyo and Bangkok groups in their 30s and 50s only	Tsukahara et al., 2007
277	wrinkling	location	Bangkok vs Shanghai vs Tokyo	significant differences in wrinkling in different locations in females from different locations.	Tsukahara et al., 2007
277	wrinkling	age	increase (year)	correlated	Tsukahara et al., 2007
173	wrinkling (forehead)	gender	male vs female	S	Tsukahara et al., 2013a
173	wrinkling (upper eyelid)	gender	male vs female	NS	Tsukahara et al., 2013a
32	wrinkling	seasons	Mar 2009 - Mar 2010	NS	Tsukahara et al., 2013b
74	comedones	age	increase (10 year)	OR: 5.72, 95% CI: 0.98-33.50	Vierkötter et al., 2009
74	cutis rhomboidalis nuchae	age	increase (10 year)	OR: 5.73, 95% CI: 0.87-37.73	Vierkötter et al., 2009
74	dryness	age	increase (10 year)	OR: 2.24, 95% CI: 1.59-3.16	Vierkötter et al., 2009
74	elastosis	age	increase (10 year)	OR: 2.34, 95% CI: 1.66-3.3	Vierkötter et al., 2009
74	lentigines	age	increase (10 year)	OR: 3.21, 95% CI: 2.1-4.89	Vierkötter et al., 2009
74	permanent erythema	age	increase (10 year)	OR: 1.73, 95% CI: 1.14-2.62	Vierkötter et al., 2009
74	sagging	age	increase (10 year)	OR: 3.15, 95% CI: 2.01-4.92	Vierkötter et al., 2009
74	solar keratosis	age	increase (10 year)	OR: 1.09, 95% CI: 0.56-2.13	Vierkötter et al., 2009
74	telangiectasia	age	increase (10 year)	OR: 2.1, 95% CI: 1.53-2.89	Vierkötter et al., 2009
74	ephelides	age	increase (10 year)	OR: 1.93, 95% CI: 1.34-2.78	Vierkötter et al., 2009
74	wrinkling (coarse)	age	increase (10 year)	OR: 2.17, 95% CI: 1.36-3.46	Vierkötter et al., 2009
74	wrinkling (fine)	age	increase (10 year)	OR: 7.26, 95% CI: 3.58-14.69	Vierkötter et al., 2009
74	cutis rhomboidalis nuchae	sunbed use	regular vs never/rarely	OR: 0.83, 95% CI: 0.05-15.09	Vierkötter et al., 2009
74	dryness	sunbed use	regular vs never/rarely	OR: 8.6, 95% CI: 2.53-29.28	Vierkötter et al., 2009
74	elastosis	sunbed use	regular vs never/rarely	OR: 20.87, 95% CI: 5.72-76.22	Vierkötter et al., 2009
74	ephelides	sunbed use	regular vs never/rarely, <45 years	OR: 5.53, 95% CI: 1.04-29.4	Vierkötter et al., 2009
74	ephelides	sunbed use	regular vs never/rarely, >=45 years	OR: 1.19, 95% CI: 0.3-5.01	Vierkötter et al., 2009
74	lentigines	sunbed use	regular vs never/rarely	OR: 9.38, 95% CI: 2.74-32.15	Vierkötter et al., 2009
74	permanent erythema	sunbed use	regular vs never/rarely	OR: 3.44, 95% CI: 0.97-12.21	Vierkötter et al., 2009
74	sagging	sunbed use	regular vs never/rarely	OR: 0.04, 95% CI: 0.01-0.28	Vierkötter et al., 2009
74	solar keratosis	sunbed use	regular vs never/rarely	OR: 12.69, 95% CI: 1.2-133.9	Vierkötter et al., 2009
74	telangiectasia	sunbed use	regular vs never/rarely	OR: 1.62, 95% CI: 0.56-4.62	Vierkötter et al., 2009
74	wrinkling (coarse)	sunbed use	regular vs never/rarely	OR: 40.89, 95% CI: 9.04-185.04	Vierkötter et al., 2009
74	wrinkling (fine)	sunbed use	regular vs never/rarely, <45 years	OR: 1.36, 95% CI: 0.21-8.62	Vierkötter et al., 2009
74	wrinkling (fine)	sunbed use	regular vs never/rarely, >=45 years	OR: 0.11, 95% CI: 0.02-0.71	Vierkötter et al., 2009
400	elastosis	air pollution	PM10 exposure, per 5 μg/m3 increase	MR/OR: 1.32, 95% CI: 0.73-2.4	Vierkötter et al., 2010
400	elastosis	air pollution	residing <=100 m from a busy road	MR/OR: 0.81, 95% CI: 0.47-1.4	Vierkötter et al., 2010
400	elastosis	air pollution	soot exposure, per 0.5x10^-5 m^-1 increase	MR/OR: 1.15, 95% CI: 0.87-1.53	Vierkötter et al., 2010
400	elastosis	air pollution	traffic-associated particles exposure, per 475 kg a^-1 km^-2 increase	MR/OR: 1.02, 95% CI: 0.87-1.18	Vierkötter et al., 2010
400	pigmentation (cheeks)	air pollution	PM10 exposure, per 5 μg/m3 increase	MR/OR: 1.08, 95% CI: 1.01-1.15	Vierkötter et al., 2010
400	pigmentation (cheeks)	air pollution	residing <=100 m from a busy road	MR/OR: 1.15, 95% CI: 0.86-1.54	Vierkötter et al., 2010
400	pigmentation (cheeks)	air pollution	soot exposure, per 0.5x10^-5 m^-1 increase	MR/OR: 1.2, 95% CI: 1.03-1.4	Vierkötter et al., 2010
400	pigmentation (cheeks)	air pollution	traffic-associated particles exposure, per 475 kg a^-1 km^-2 increase	MR/OR: 1.17, 95% CI: 1.08-1.27	Vierkötter et al., 2010
400	pigmentation (forearm)	air pollution	PM10 exposure, per 5 μg/m3 increase	MR/OR: 1.02, 95% CI: 0.95-1.09	Vierkötter et al., 2010
400	pigmentation (forearm)	air pollution	residing <=100 m from a busy road	MR/OR: 0.95, 95% CI: 0.7-1.3	Vierkötter et al., 2010
400	pigmentation (forearm)	air pollution	soot exposure, per 0.5x10^-5 m^-1 increase	MR/OR: 1.08, 95% CI: 0.92-1.27	Vierkötter et al., 2010
400	pigmentation (forearm)	air pollution	traffic-associated particles exposure, per 475 kg a^-1 km^-2 increase	MR/OR: 1.05, 95% CI: 0.97-1.15	Vierkötter et al., 2010
400	pigmentation (forehead)	air pollution	PM10 exposure, per 5 μg/m3 increase	MR/OR: 1.07, 95% CI: 0.99-1.15	Vierkötter et al., 2010
400	pigmentation (forehead)	air pollution	residing <=100 m from a busy road	MR/OR: 1.35, 95% CI: 0.98-1.86	Vierkötter et al., 2010
400	pigmentation (forehead)	air pollution	soot exposure, per 0.5x10^-5 m^-1 increase	MR/OR: 1.22, 95% CI: 1.03-1.45	Vierkötter et al., 2010
400	pigmentation (forehead)	air pollution	traffic-associated particles exposure, per 475 kg a^-1 km^-2 increase	MR/OR: 1.16, 95% CI: 1.06-1.27	Vierkötter et al., 2010
400	pigmentation (hand dorsum)	air pollution	PM10 exposure, per 5 μg/m3 increase	MR/OR: 1.02, 95% CI: 0.95-1.1	Vierkötter et al., 2010
400	pigmentation (hand dorsum)	air pollution	residing <=100 m from a busy road	MR/OR: 1.13, 95% CI: 0.8-1.58	Vierkötter et al., 2010
400	pigmentation (hand dorsum)	air pollution	soot exposure, per 0.5x10^-5 m^-1 increase	MR/OR: 1.12, 95% CI: 0.94-1.34	Vierkötter et al., 2010
400	pigmentation (hand dorsum)	air pollution	traffic-associated particles exposure, per 475 kg a^-1 km^-2 increase	MR/OR: 1.09, 95% CI: 0.99-1.2	Vierkötter et al., 2010
400	sagging	air pollution	PM10 exposure, per 5 μg/m3 increase	MR/OR: 1, 95% CI: 0.94-1.06	Vierkötter et al., 2010
400	sagging	air pollution	residing <=100 m from a busy road	MR/OR: 1.03, 95% CI: 0.98-1.09	Vierkötter et al., 2010
400	sagging	air pollution	soot exposure, per 0.5x10^-5 m^-1 increase	MR/OR: 1, 95% CI: 0.97-1.03	Vierkötter et al., 2010
400	sagging	air pollution	traffic-associated particles exposure, per 475 kg a^-1 km^-2 increase	MR/OR: 1, 95% CI: 0.99-1.02	Vierkötter et al., 2010
400	seborrheic keratosis	air pollution	PM10 exposure, per 5 μg/m3 increase	MR/OR: 1.18, 95% CI: 0.63-1.73	Vierkötter et al., 2010
400	seborrheic keratosis	air pollution	residing <=100 m from a busy road	MR/OR: 1.17, 95% CI: 0.68-1.65	Vierkötter et al., 2010
400	seborrheic keratosis	air pollution	soot exposure, per 0.5x10^-5 m^-1 increase	MR/OR: 1.13, 95% CI: 0.87-1.39	Vierkötter et al., 2010
400	seborrheic keratosis	air pollution	traffic-associated particles exposure, per 475 kg a^-1 km^-2 increase	MR/OR: 1.01, 95% CI: 0.87-1.15	Vierkötter et al., 2010
400	telangiectasia	air pollution	PM10 exposure, per 5 μg/m3 increase	MR/OR: 0.94, 95% CI: 0.73-1.15	Vierkötter et al., 2010
400	telangiectasia	air pollution	residing <=100 m from a busy road	MR/OR: 0.83, 95% CI: 0.64-1.01	Vierkötter et al., 2010
400	telangiectasia	air pollution	soot exposure, per 0.5x10^-5 m^-1 increase	MR/OR: 0.91, 95% CI: 0.81-1.01	Vierkötter et al., 2010
400	telangiectasia	air pollution	traffic-associated particles exposure, per 475 kg a^-1 km^-2 increase	MR/OR: 0.95, 95% CI: 0.9-1.01	Vierkötter et al., 2010
400	wrinkling (crow’s feet)	air pollution	PM10 exposure, per 5 μg/m3 increase	MR/OR: 0.99, 95% CI: 0.97-1	Vierkötter et al., 2010
400	wrinkling (crow’s feet)	air pollution	residing <=100 m from a busy road	MR/OR: 0.99, 95% CI: 0.92-1.06	Vierkötter et al., 2010
400	wrinkling (crow’s feet)	air pollution	soot exposure, per 0.5x10^-5 m^-1 increase	MR/OR: 0.98, 95% CI: 0.94-1.01	Vierkötter et al., 2010
400	wrinkling (crow’s feet)	air pollution	traffic-associated particles exposure, per 475 kg a^-1 km^-2 increase	MR/OR: 0.98, 95% CI: 0.96-1	Vierkötter et al., 2010
400	wrinkling (forehead)	air pollution	PM10 exposure, per 5 μg/m3 increase	MR/OR: 0.99, 95% CI: 0.97-1.01	Vierkötter et al., 2010
400	wrinkling (forehead)	air pollution	residing <=100 m from a busy road	MR/OR: 0.97, 95% CI: 0.88-1.06	Vierkötter et al., 2010
400	wrinkling (forehead)	air pollution	soot exposure, per 0.5x10^-5 m^-1 increase	MR/OR: 0.96, 95% CI: 0.91-1.01	Vierkötter et al., 2010
400	wrinkling (forehead)	air pollution	traffic-associated particles exposure, per 475 kg a^-1 km^-2 increase	MR/OR: 0.99, 95% CI: 0.96-1.02	Vierkötter et al., 2010
400	wrinkling (nasolabial folds)	air pollution	PM10 exposure, per 5 μg/m3 increase	MR/OR: 1.01, 95% CI: 1.01-1.02	Vierkötter et al., 2010
400	wrinkling (nasolabial folds)	air pollution	residing <=100 m from a busy road	MR/OR: 1.04, 95% CI: 1-1.08	Vierkötter et al., 2010
400	wrinkling (nasolabial folds)	air pollution	soot exposure, per 0.5x10^-5 m^-1 increase	MR/OR: 1.04, 95% CI: 1.01-1.06	Vierkötter et al., 2010
400	wrinkling (nasolabial folds)	air pollution	traffic-associated particles exposure, per 475 kg a^-1 km^-2 increase	MR/OR: 1.03, 95% CI: 1.01-1.04	Vierkötter et al., 2010
400	wrinkling (Under the eyes)	air pollution	PM10 exposure, per 5 μg/m3 increase	MR/OR: 0.97, 95% CI: 0.97-1	Vierkötter et al., 2010
400	wrinkling (Under the eyes)	air pollution	residing <=100 m from a busy road	MR/OR: 1, 95% CI: 0.94-1.07	Vierkötter et al., 2010
400	wrinkling (Under the eyes)	air pollution	soot exposure, per 0.5x10^-5 m^-1 increase	MR/OR: 0.99, 95% CI: 0.96-1.03	Vierkötter et al., 2010
400	wrinkling (Under the eyes)	air pollution	traffic-associated particles exposure, per 475 kg a^-1 km^-2 increase	MR/OR: 0.99, 95% CI: 0.97-1.01	Vierkötter et al., 2010
400	wrinkling (upper lip)	air pollution	PM10 exposure, per 5 μg/m3 increase	MR/OR: 1.01, 95% CI: 0.99-1.02	Vierkötter et al., 2010
400	wrinkling (upper lip)	air pollution	residing <=100 m from a busy road	MR/OR: 1.01, 95% CI: 0.94-1.08	Vierkötter et al., 2010
400	wrinkling (upper lip)	air pollution	soot exposure, per 0.5x10^-5 m^-1 increase	MR/OR: 1.03, 95% CI: 0.99-1.06	Vierkötter et al., 2010
400	wrinkling (upper lip)	air pollution	traffic-associated particles exposure, per 475 kg a^-1 km^-2 increase	MR/OR: 1.01, 95% CI: 0.99-1.03	Vierkötter et al., 2010
2326	pigmentation (cheeks)	ethnicity	Chinese vs German, 30-45 years	AMR: 1.7, 95% CI: 1.2-2.2	Vierkötter et al., 2016
2326	pigmentation (cheeks)	ethnicity	Chinese vs German, 45-60 years	AMR: 1.5, 95% CI: 1.1-1.9	Vierkötter et al., 2016
2326	pigmentation (cheeks)	ethnicity	Chinese vs German, 60-90 years	AMR: 1.4, 95% CI: 1.3-1.6	Vierkötter et al., 2016
2326	pigmentation (cheeks)	ethnicity	Chinese vs Japanese, 30-45 years	AMR: 0.5, 95% CI: 0.2-0.9	Vierkötter et al., 2016
2326	pigmentation (cheeks)	ethnicity	Chinese vs Japanese, 45-60 years	AMR: 0.8, 95% CI: 0.5-1.1	Vierkötter et al., 2016
2326	pigmentation (cheeks)	ethnicity	Chinese vs Japanese, 60-90 years	AMR: 1.1, 95% CI: 0.8-1.5	Vierkötter et al., 2016
2326	pigmentation (cheeks)	ethnicity	japanese vs German, 30-45 years	AMR: 2.1, 95% CI: 1.7-2.6	Vierkötter et al., 2016
2326	pigmentation (cheeks)	ethnicity	japanese vs German, 45-60 years	AMR: 1.7, 95% CI: 1.4-2	Vierkötter et al., 2016
2326	pigmentation (cheeks)	ethnicity	japanese vs German, 60-90 years	AMR: 1.3, 95% CI: 1-1.6	Vierkötter et al., 2016
2326	pigmentation (forehead)	ethnicity	Chinese vs German, 30-45 years	AMR: 1.8, 95% CI: 1-2.6	Vierkötter et al., 2016
2326	pigmentation (forehead)	ethnicity	Chinese vs German, 45-60 years	AMR: 1.4, 95% CI: 0.9-2	Vierkötter et al., 2016
2326	pigmentation (forehead)	ethnicity	Chinese vs German, 60-90 years	AMR: 1.4, 95% CI: 1.2-1.7	Vierkötter et al., 2016
2326	pigmentation (forehead)	ethnicity	Chinese vs Japanese, 30-45 years	AMR: 1.5, 95% CI: 0.9-2.2	Vierkötter et al., 2016
2326	pigmentation (forehead)	ethnicity	Chinese vs Japanese, 45-60 years	AMR: 1.7, 95% CI: 1.2-2.2	Vierkötter et al., 2016
2326	pigmentation (forehead)	ethnicity	Chinese vs Japanese, 60-90 years	AMR: 1.5, 95% CI: 1-2	Vierkötter et al., 2016
2326	pigmentation (forehead)	ethnicity	japanese vs German, 30-45 years	AMR: 1.3, 95% CI: 0.5-2	Vierkötter et al., 2016
2326	pigmentation (forehead)	ethnicity	japanese vs German, 45-60 years	AMR: 0.7, 95% CI: 0.2-1.2	Vierkötter et al., 2016
2326	pigmentation (forehead)	ethnicity	japanese vs German, 60-90 years	AMR: 1, 95% CI: 0.5-1.4	Vierkötter et al., 2016
2326	pigmentation (hand dorsum)	ethnicity	Chinese vs German, 30-45 years	GMR: 0.9, 95% CI: 0.6-1.3	Vierkötter et al., 2016
2326	pigmentation (hand dorsum)	ethnicity	Chinese vs German, 45-60 years	GMR: 0.8, 95% CI: 0.5-1.2	Vierkötter et al., 2016
2326	pigmentation (hand dorsum)	ethnicity	Chinese vs German, 60-90 years	GMR: 0.5, 95% CI: 0.4-0.7	Vierkötter et al., 2016
2326	pigmentation (hand dorsum)	ethnicity	Chinese vs Japanese, 30-45 years	GMR: 0.9, 95% CI: 0.7-1.2	Vierkötter et al., 2016
2326	pigmentation (hand dorsum)	ethnicity	Chinese vs Japanese, 45-60 years	GMR: 0.9, 95% CI: 0.6-1.4	Vierkötter et al., 2016
2326	pigmentation (hand dorsum)	ethnicity	Chinese vs Japanese, 60-90 years	GMR: 0.9, 95% CI: 0.5-1.7	Vierkötter et al., 2016
2326	pigmentation (hand dorsum)	ethnicity	japanese vs German, 30-45 years	GMR: 1.0, 95% CI: 0.7-1.3	Vierkötter et al., 2016
2326	pigmentation (hand dorsum)	ethnicity	japanese vs German, 45-60 years	GMR: 0.8, 95% CI: 0.5-1.3	Vierkötter et al., 2016
2326	pigmentation (hand dorsum)	ethnicity	japanese vs German, 60-90 years	GMR: 0.6, 95% CI: 0.3-1	Vierkötter et al., 2016
2326	pigmentation (upper side of the forearm)	ethnicity	Chinese vs German, 30-45 years	GMR: 0.8, 95% CI: 0.6-1.2	Vierkötter et al., 2016
2326	pigmentation (upper side of the forearm)	ethnicity	Chinese vs German, 45-60 years	GMR: 0.3, 95% CI: 0.2-0.5	Vierkötter et al., 2016
2326	pigmentation (upper side of the forearm)	ethnicity	Chinese vs German, 60-90 years	GMR: 0.3, 95% CI: 0.2-0.3	Vierkötter et al., 2016
2326	pigmentation (upper side of the forearm)	ethnicity	Chinese vs Japanese, 30-45 years	GMR: 1.1, 95% CI: 0.8-1.4	Vierkötter et al., 2016
2326	pigmentation (upper side of the forearm)	ethnicity	Chinese vs Japanese, 45-60 years	GMR: 1.2, 95% CI: 0.8-1.8	Vierkötter et al., 2016
2326	pigmentation (upper side of the forearm)	ethnicity	Chinese vs Japanese, 60-90 years	GMR: 1.1, 95% CI: 0.6-1.9	Vierkötter et al., 2016
2326	pigmentation (upper side of the forearm)	ethnicity	japanese vs German, 30-45 years	GMR: 0.8, 95% CI: 0.6-1.1	Vierkötter et al., 2016
2326	pigmentation (upper side of the forearm)	ethnicity	japanese vs German, 45-60 years	GMR: 0.3, 95% CI: 0.2-0.4	Vierkötter et al., 2016
2326	pigmentation (upper side of the forearm)	ethnicity	japanese vs German, 60-90 years	GMR: 0.2, 95% CI: 0.1-0.4	Vierkötter et al., 2016
2326	wrinkling (crow’s feet)	ethnicity	Chinese vs German, 30-45 years	AMR: 0.7, 95% CI: 0.5-1	Vierkötter et al., 2016
2326	wrinkling (crow’s feet)	ethnicity	Chinese vs German, 45-60 years	AMR: 1, 95% CI: 0.9-1.2	Vierkötter et al., 2016
2326	wrinkling (crow’s feet)	ethnicity	Chinese vs German, 60-90 years	AMR: 1.2, 95% CI: 1.1-1.3	Vierkötter et al., 2016
2326	wrinkling (crow’s feet)	ethnicity	Chinese vs Japanese, 30-45 years	AMR: 1.2, 95% CI: 1-1.4	Vierkötter et al., 2016
2326	wrinkling (crow’s feet)	ethnicity	Chinese vs Japanese, 45-60 years	AMR: 1.1, 95% CI: 1-1.3	Vierkötter et al., 2016
2326	wrinkling (crow’s feet)	ethnicity	Chinese vs Japanese, 60-90 years	AMR: 1.3, 95% CI: 1.2-1.5	Vierkötter et al., 2016
2326	wrinkling (crow’s feet)	ethnicity	japanese vs German, 30-45 years	AMR: 0.6, 95% CI: 0.3-0.8	Vierkötter et al., 2016
2326	wrinkling (crow’s feet)	ethnicity	japanese vs German, 45-60 years	AMR: 0.9, 95% CI: 0.8-1.1	Vierkötter et al., 2016
2326	wrinkling (crow’s feet)	ethnicity	japanese vs German, 60-90 years	AMR: 0.9, 95% CI: 0.8-1.1	Vierkötter et al., 2016
2326	wrinkling (face)	ethnicity	Chinese vs German, 30-45 years	AMR: 0.8, 95% CI: 0.6-1.1	Vierkötter et al., 2016
2326	wrinkling (face)	ethnicity	Chinese vs German, 30-45 years	AMR: 1, 95% CI: 0.7-1.3	Vierkötter et al., 2016
2326	wrinkling (face)	ethnicity	Chinese vs German, 45-60 years	AMR: 0.9, 95% CI: 0.7-1	Vierkötter et al., 2016
2326	wrinkling (face)	ethnicity	Chinese vs German, 45-60 years	AMR: 1.1, 95% CI: 0.8-1.3	Vierkötter et al., 2016
2326	wrinkling (face)	ethnicity	Chinese vs German, 60-90 years	AMR: 1, 95% CI: 1-1.1	Vierkötter et al., 2016
2326	wrinkling (face)	ethnicity	Chinese vs German, 60-90 years	AMR: 1.2, 95% CI: 1.1-1.2	Vierkötter et al., 2016
2326	wrinkling (face)	ethnicity	Chinese vs Japanese, 30-45 years	AMR: 0.8, 95% CI: 0.5-1	Vierkötter et al., 2016
2326	wrinkling (face)	ethnicity	Chinese vs Japanese, 30-45 years	AMR: 1.7, 95% CI: 1.5-2	Vierkötter et al., 2016
2326	wrinkling (face)	ethnicity	Chinese vs Japanese, 45-60 years	AMR: 0.9, 95% CI: 0.7-1	Vierkötter et al., 2016
2326	wrinkling (face)	ethnicity	Chinese vs Japanese, 45-60 years	AMR: 1.3, 95% CI: 1.2-1.5	Vierkötter et al., 2016
2326	wrinkling (face)	ethnicity	Chinese vs Japanese, 60-90 years	AMR: 1, 95% CI: 0.9-1.1	Vierkötter et al., 2016
2326	wrinkling (face)	ethnicity	Chinese vs Japanese, 60-90 years	AMR: 1.2, 95% CI: 1.1-1.4	Vierkötter et al., 2016
2326	wrinkling (face)	ethnicity	japanese vs German, 30-45 years	AMR: 0.2, 95% CI: 0-0.5	Vierkötter et al., 2016
2326	wrinkling (face)	ethnicity	japanese vs German, 30-45 years	AMR: 1.1, 95% CI: 0.8-1.3	Vierkötter et al., 2016
2326	wrinkling (face)	ethnicity	japanese vs German, 45-60 years	AMR: 0.7, 95% CI: 0.5-0.9	Vierkötter et al., 2016
2326	wrinkling (face)	ethnicity	japanese vs German, 45-60 years	AMR: 1, 95% CI: 0.9-1.1	Vierkötter et al., 2016
2326	wrinkling (face)	ethnicity	japanese vs German, 60-90 years	AMR: 0.9, 95% CI: 0.8-1.1	Vierkötter et al., 2016
2326	wrinkling (face)	ethnicity	japanese vs German, 60-90 years	AMR: 1, 95% CI: 0.9-1.1	Vierkötter et al., 2016
2326	wrinkling (forehead)	ethnicity	Chinese vs German, 30-45 years	AMR: 0.8, 95% CI: 0.4-1.2	Vierkötter et al., 2016
2326	wrinkling (forehead)	ethnicity	Chinese vs German, 45-60 years	AMR: 0.9, 95% CI: 0.8-1.1	Vierkötter et al., 2016
2326	wrinkling (forehead)	ethnicity	Chinese vs German, 60-90 years	AMR: 1.4, 95% CI: 1.3-1.4	Vierkötter et al., 2016
2326	wrinkling (forehead)	ethnicity	Chinese vs Japanese, 30-45 years	AMR: 1.1, 95% CI: 0.8-1.4	Vierkötter et al., 2016
2326	wrinkling (forehead)	ethnicity	Chinese vs Japanese, 45-60 years	AMR: 1.2, 95% CI: 1.1-1.4	Vierkötter et al., 2016
2326	wrinkling (forehead)	ethnicity	Chinese vs Japanese, 60-90 years	AMR: 1.3, 95% CI: 1.1-1.5	Vierkötter et al., 2016
2326	wrinkling (forehead)	ethnicity	japanese vs German, 30-45 years	AMR: 0.7, 95% CI: 0.4-1	Vierkötter et al., 2016
2326	wrinkling (forehead)	ethnicity	japanese vs German, 45-60 years	AMR: 0.7, 95% CI: 0.5-0.9	Vierkötter et al., 2016
2326	wrinkling (forehead)	ethnicity	japanese vs German, 60-90 years	AMR: 1.1, 95% CI: 0.9-1.2	Vierkötter et al., 2016
2326	wrinkling (under the eyes)	ethnicity	Chinese vs German, 30-45 years	AMR: 0.5, 95% CI: 0.2-0.7	Vierkötter et al., 2016
2326	wrinkling (under the eyes)	ethnicity	Chinese vs German, 45-60 years	AMR: 0.7, 95% CI: 0.6-0.9	Vierkötter et al., 2016
2326	wrinkling (under the eyes)	ethnicity	Chinese vs German, 60-90 years	AMR: 1, 95% CI: 0.9-1	Vierkötter et al., 2016
2326	wrinkling (under the eyes)	ethnicity	Chinese vs Japanese, 30-45 years	AMR: 0.9, 95% CI: 0.7-1.1	Vierkötter et al., 2016
2326	wrinkling (under the eyes)	ethnicity	Chinese vs Japanese, 45-60 years	AMR: 0.9, 95% CI: 0.7-1	Vierkötter et al., 2016
2326	wrinkling (under the eyes)	ethnicity	Chinese vs Japanese, 60-90 years	AMR: 1.1, 95% CI: 1-1.2	Vierkötter et al., 2016
2326	wrinkling (under the eyes)	ethnicity	japanese vs German, 30-45 years	AMR: 0.6, 95% CI: 0.3-0.8	Vierkötter et al., 2016
2326	wrinkling (under the eyes)	ethnicity	japanese vs German, 45-60 years	AMR: 0.8, 95% CI: 0.7-1	Vierkötter et al., 2016
2326	wrinkling (under the eyes)	ethnicity	japanese vs German, 60-90 years	AMR: 0.9, 95% CI: 0.7-1	Vierkötter et al., 2016
2326	wrinkling (upper lip)	ethnicity	Chinese vs German, 30-45 years	AMR: 1.5, 95% CI: 1.1-1.8	Vierkötter et al., 2016
2326	wrinkling (upper lip)	ethnicity	Chinese vs German, 45-60 years	AMR: 0.7, 95% CI: 0.4-0.9	Vierkötter et al., 2016
2326	wrinkling (upper lip)	ethnicity	Chinese vs German, 60-90 years	AMR: 0.9, 95% CI: 0.8-1	Vierkötter et al., 2016
2326	wrinkling (upper lip)	ethnicity	Chinese vs Japanese, 30-45 years	AMR: 1.5, 95% CI: 1.2-1.8	Vierkötter et al., 2016
2326	wrinkling (upper lip)	ethnicity	Chinese vs Japanese, 45-60 years	AMR: 1, 95% CI: 0.8-1.2	Vierkötter et al., 2016
2326	wrinkling (upper lip)	ethnicity	Chinese vs Japanese, 60-90 years	AMR: 1.4, 95% CI: 1.2-1.5	Vierkötter et al., 2016
2326	wrinkling (upper lip)	ethnicity	japanese vs German, 30-45 years	AMR: 1, 95% CI: 0.7-1.3	Vierkötter et al., 2016
2326	wrinkling (upper lip)	ethnicity	japanese vs German, 45-60 years	AMR: 0.7, 95% CI: 0.4-0.9	Vierkötter et al., 2016
2326	wrinkling (upper lip)	ethnicity	japanese vs German, 60-90 years	AMR: 0.6, 95% CI: 0.4-0.7	Vierkötter et al., 2016
848	wrinkling	age	increase	S	Wang et al., 2009
848	wrinkling	sun exposure	increase	S, especially for the higher age groups	Wang et al., 2009
41	perceived age	sun exposure	increase	S (45-51 years)	Warren et al., 1991
41	wrinkling	age	increase	S	Warren et al., 1991
41	wrinkling	sun exposure	increase	S (45-51 years)	Warren et al., 1991
63	skin surface microtopography	age	increase	increased average depth of furrows (p<0.05) and variance of depth of furrows (p<0.05); decreased density of furrows (p<0.05)	Yin et al., 2001a
63	skin surface microtopography	smoking exposure	>=35py	increased average depth of furrows (p<0.05) and variance of furrows (p<0.05)	Yin et al., 2001a
63	skin surface microtopography	smoking status	current and past smokers vs non-smokers	decreased furrow density (p<0.05)	Yin et al., 2001a
63	skin surface microtopography	smoking status	current and past smokers vs non-smokers	increased average depth of furrows (p<0.05)	Yin et al., 2001a
63	skin surface microtopography	smoking status	past smoker	increased variance of depth of furrows (p<0.05)	Yin et al., 2001a
83	wrinkling	age	66-79y vs 23-65y	OR: 4.00, 95% CI: 1.14-14.09	Yin et al., 2001b
83	wrinkling	age	80-95y vs 23-65y	OR: 7.50, 95% CI: 1.87-30.16	Yin et al., 2001b
83	wrinkling	alcohol consumption	>=1 drink/d vs <1 drink/d	OR: 1.13, 95% CI: 0.40-3.24	Yin et al., 2001b
83	wrinkling	gender	male vs female	OR: 2.70, 95% CI: 1.03-7.09	Yin et al., 2001b
83	wrinkling	smoking exposure	>=35 py vs 0-1 py	OR: 5.80, 95% CI: 1.72-19.87	Yin et al., 2001b
83	wrinkling	smoking exposure	1-35 py vs 0-1 py	OR: 4.97, 95% CI: 1.43-17.26	Yin et al., 2001b
83	wrinkling	smoking status	current vs never	OR: 27.32, 95% CI: 4.45-540.19	Yin et al., 2001b
83	wrinkling	smoking status	former vs never	OR: 3.00, 95% CI: 1.00-9.44	Yin et al., 2001b
83	wrinkling	sun exposure	>=2 h/d vs <2 h/d	OR: 2.65, 95% CI: 1.00-7.00	Yin et al., 2001b
186	wrinkling	HRT use	yes vs no	OR: 0.21, 95% CI: 0.047-0.949	Youn et al., 2003
186	wrinkling	menopausal status	postmenopause vs premenopause	OR: 5.00, 95% CI: 0.37-67.662	Youn et al., 2003
470	skin surface microtopography	sun exposure	high vs low	OR: 2.08, 95% CI: 1.41-3.07	Zhao et al., 1998
470	skin surface microtopography	sun exposure	high vs low	OR: 2.09, 95% CI: 1.36-3.21	Zhao et al., 1998

## Sheet: references
Study	Supplementary reference
Flament et al., 2019a	31
Flament et al., 2019b	30
Flament et al., 2019c	32
Kennedy et al., 2003b	54
Kennedy et al., 2003a	55
Mekic et al., 2019a	70
Mekic et al., 2019b	71
Tsukahara et al., 2013a	99
Tsukahara et al., 2013b	100
Yin et al., 2001a	107
Yin et al., 2001b	106
